# Supplementary material for: Unravelling the Role of Trophoblastic-Derived Extracellular Vesicles in Regulatory T Cell Differentiation
Source: Int J Mol Sci. 2019 Jul 14;20(14):3457. doi: 10.3390/ijms20143457 (PMC6678568; doi:10.3390/ijms20143457)
Supplement: Supplementary file 1 [file ijms-20-03457-s001.zip]

Archive with 3 entries (2 files):
- ijms-543377-SI/
- ijms-543377-SI/Supplementary File 1.pdf
- ijms-543377-SI/Supplementary File 2.xls
