# Supplementary material for: Unravelling the Role of Trophoblastic-Derived Extracellular Vesicles in Regulatory T Cell Differentiation
Source: Int J Mol Sci. 2019 Jul 14;20(14):3457. doi: 10.3390/ijms20143457 (PMC6678568; doi:10.3390/ijms20143457)
Supplement: Supplementary file 1 [file ijms-20-03457-s001.zip › ijms-543377-SI/Supplementary File 2.xls]

## Sheet: miRNAs
Ensemble ID	Description	BeWo1iEV	BeWo2iEV	BeWo3iEV	BeWo1sEV	BeWo2sEV	BeWo3sEV
ENSG00000199085	microRNA 148a	181792	122066	137482	107832	144283	124262
ENSG00000207946	microRNA 516b-1	114308	109295	122581	91614.7	98251.4	107810
ENSG00000207925	microRNA 516b-2	103637	96109	114178	84951.3	91552.4	100579
ENSG00000284190	microRNA 21	68181.7	72568.6	73697	38502.1	31565.4	36449
ENSG00000221017	microRNA 1323	25901.9	51909.3	53047.1	67600.2	117716	85837.6
ENSG00000199153	microRNA 30d	13072.1	22758	35695.1	18263.8	26650.3	32224.1
ENSG00000254324	microRNA 151a	18876.6	21935.1	32298.4	15560.5	24161.5	25993.7
ENSG00000283705	microRNA 92a1	10827.1	15413.6	28270.5	12961.5	14060.3	22296.4
ENSG00000284538	microRNA 92a2	10692.4	15113.1	27601.4	12649.3	13756	22196.8
ENSG00000199075	microRNA 26a-1	15106.3	17433.9	15477.5	14904.5	16688.9	18753.8
ENSG00000283685	microRNA 522	11316.9	14086.8	15183.5	11646.1	12873.1	13674.4
ENSG00000207789	microRNA 26a-2	13873.8	16007.4	14200.9	13674.4	15305	17246.9
ENSG00000207837	microRNA 517b	31917.1	23846.7	13463.1	12957	13241.8	9018.35
ENSG00000199095	microRNA 372	15918.6	16587	12862.7	13346.9	10592.8	10642.1
ENSG00000207992	microRNA 519a-1	8089.09	11206	12664.9	11054.8	11792.2	13526.6
ENSG00000283455	microRNA 523	8868.51	11398.4	11763.8	9530.27	10127.6	11317.4
ENSG00000207987	microRNA 518e	17900.8	15662.1	11593.7	10004.3	10162	11064.3
ENSG00000207825	microRNA 519b	6285.98	9177.79	10598.4	9246.34	9724.55	11305.4
ENSG00000207734	microRNA 517a	24580.3	18368.9	10369.6	9978.38	10208.6	6972.16
ENSG00000207788	microRNA 519c	5643.64	8366.62	9810.75	8530.13	9045.13	10516.7
ENSG00000207713	microRNA 200c	7496	10559.1	8980.74	8818.31	11294.9	4960.81
ENSG00000207645	microRNA 512-1	12564.6	17179.8	8645.11	12315.6	15250.5	7873.4
ENSG00000207644	microRNA 512-2	10774.2	14729.8	7445.35	10574.7	13114.7	6796.54
ENSG00000284447	microRNA 9-2	7604.49	8464.33	7276.15	4157.66	2530.8	2015.18
ENSG00000207933	microRNA 9-1	7434.96	8275.46	7112.64	4064.23	2473.92	1969.89
ENSG00000284329	microRNA 9-3	7347.88	8184.85	7033.61	4012.37	2423.14	1948.01
ENSG00000207580	microRNA 526b	6402.89	7085.68	6483.53	5677.54	5907.28	5629.64
ENSG00000199047	microRNA 378a	6434.13	7366.09	6356.8	7279.99	11992.4	6866.24
ENSG00000207799	microRNA 520g	15896.2	12905.5	6217.82	3916.36	3346.64	3122.03
ENSG00000207547	microRNA 25	3387.52	5878.15	5928.92	6007.07	6338.49	5273.78
ENSG00000207594	microRNA 520a	7987.2	8642.36	5706.73	5286.26	4395.74	3618.75
ENSG00000207862	microRNA 518b	14663.1	12262.9	5120.22	4370.13	4258.2	2904.41
ENSG00000199094	microRNA 30c-2	4941.25	6523.6	4817.61	4490.75	4310.39	3782.96
ENSG00000207654	microRNA 128-1	878.835	1560.86	4636.4	2203.14	3419.74	4829.71
ENSG00000221548	microRNA 1283-2	3991.16	4690.78	4449.37	3000.44	3418.22	3607.53
ENSG00000221421	microRNA 1283-1	3954.58	4669.45	4435.19	2984.27	3409.45	3607.53
ENSG00000198974	microRNA 30e	4393.8	4375.99	4203.53	3514.5	3321.54	3649.67
ENSG00000208037	microRNA 320a	2423.3	3242.92	3962.24	9567.34	11602.9	14995
ENSG00000207962	microRNA 30c-1	4009.64	5282.9	3930.67	3655.55	3512.76	3060.37
ENSG00000207691	microRNA 183	2521.28	3061.27	3550.46	2922.96	3703.45	2952.84
ENSG00000207990	microRNA 182	4236.2	4609.59	3453.99	3713.98	4965.08	2404.96
ENSG00000207625	microRNA 128-2	710.209	1232.93	3446.29	1665.04	2512.25	3745.69
ENSG00000207706	microRNA 518f	6499.75	5021.07	3421.07	2889.57	3367.82	3427.6
ENSG00000207803	microRNA 518a-1	9286.18	6815.43	3369.46	1730.56	1466.74	994.465
ENSG00000283540	microRNA 520f	5695.5	6759.9	3367.17	1427.46	3284.56	1862.24
ENSG00000284179	microRNA 7-1	1852.6	3473.25	3317.13	1350.04	2327.44	1579.59
ENSG00000207699	microRNA 518a-2	9080.57	6674.58	3299.09	1695.4	1433.02	971.604
ENSG00000207630	microRNA 7-3	1817.08	3401.41	3270.01	1335.43	2277.18	1565.36
ENSG00000207620	microRNA 516a-2	6578.94	5537.49	2887.48	4717.94	4297.68	2617.63
ENSG00000207767	microRNA 516a-1	6578.94	5537.49	2887.48	4717.94	4297.68	2617.63
ENSG00000207864	microRNA 27b	6104.17	5006.42	2794.87	3809.83	2951.84	2638.52
ENSG00000207808	microRNA 27a	2446.87	3162.09	2719.47	2851.99	1940.53	2518.63
ENSG00000207861	microRNA 520h	5121.3	4723.2	2623.58	1970.71	1782.84	1832.18
ENSG00000207595	microRNA 181a-2	2043.03	2629.7	2558.8	2146.55	1849.12	1693.44
ENSG00000207730	microRNA 200b	2326.18	3097.21	2484.82	2216.83	2283.56	1639.51
ENSG00000207781	microRNA 625	641.668	1115.6	2404.06	931.478	1767.26	1528.53
ENSG00000207738	microRNA 520c	4897.73	4210.49	2387.09	1864.02	2438.77	2096.15
ENSG00000283490	microRNA 518c	3495.76	3103.49	2316.44	1876.23	2215.85	2224.05
ENSG00000211532	microRNA 526a-2	2856.3	2384.46	2236.33	1975.53	2393.16	2239.67
ENSG00000207726	microRNA 455	1435.46	1909.44	1931.93	1115.71	1908.3	1785.49
ENSG00000198975	microRNA let-7a-2	708.851	922.915	1928.07	11792.1	11673.5	10914
ENSG00000283990	microRNA let-7a-3	701.668	922.241	1907.65	11514.1	11373.5	10724.8
ENSG00000207735	microRNA 520d	3991.62	3736.39	1867.97	1845.54	1827.43	1196.51
ENSG00000207725	microRNA 222	396.228	801.644	1864.41	840.351	1129.92	1273.64
ENSG00000207827	microRNA 30a	4622.78	2456.14	1758.84	2419.93	1831.14	1355.91
ENSG00000199165	microRNA let-7a-1	644.008	851.576	1753.78	10766.1	10527.6	9930.26
ENSG00000207629	microRNA 526a-1	2341.57	1886.8	1750.78	1522.52	1843.52	1712.69
ENSG00000283330	NA	2199.3	1862	1710.53	1515.24	1823.05	1745.29
ENSG00000284485	microRNA 205	527.694	1250.63	1699.51	407.387	618.685	882.295
ENSG00000284363	microRNA 224	533.114	985.182	1619.39	903.05	866.078	830.994
ENSG00000207759	microRNA 181a-1	1738.72	2050.64	1588.45	1881.65	1589.17	1117.1
ENSG00000199161	microRNA 126	1125.05	1045.17	1496.73	2446.9	3796.93	5082.82
ENSG00000207981	microRNA 519d	5778.63	3907.54	1423.27	1310.76	916.33	800.469
ENSG00000198987	microRNA 16-2	1057.28	1162.56	1404.59	984.92	1103.78	1101.55
ENSG00000208036	microRNA 106b	1168.67	1336.74	1343.82	1083.19	1148.44	1174.02
ENSG00000216060	microRNA 934	698.868	1443.25	1287.49	447.908	585.675	952.419
ENSG00000207722	microRNA 520b	4143.76	3682.17	1197.55	754.399	1018.78	821.173
ENSG00000284387	microRNA 24-2	1068.3	1300.62	1169.73	1456.22	1705.24	1447.42
ENSG00000207737	microRNA 181b-2	974.914	1707.83	1145.23	1361.52	2060.53	765.092
ENSG00000207838	microRNA 517c	2410.98	1763.81	1053.42	1203.61	1490.94	1227.57
ENSG00000283867	microRNA 1307	206.817	434.321	930.03	315.591	542.468	751.163
ENSG00000207975	microRNA 181b-1	773.78	1345.87	906.405	1066.88	1651.56	619.029
ENSG00000211543	microRNA 320b-1	407.409	487.254	899.702	2101.11	2137.97	6152.47
ENSG00000199135	microRNA 101-1	926.485	912.339	863.777	865.439	1263.25	918.345
ENSG00000207758	microRNA 532	866.284	1050.59	848.861	633.776	781.379	842.887
ENSG00000199065	microRNA 101-2	924.955	895.698	838.785	839.426	1247.55	881.754
ENSG00000207605	microRNA 191	614.738	1032.02	764.523	1616.36	2695.78	2254.46
ENSG00000207965	microRNA 629	492.52	786.882	711.121	675.369	1065.18	1291.02
ENSG00000207870	microRNA 221	687.357	928.993	706.726	725.259	596.156	384.225
ENSG00000207711	microRNA 525	717.967	886.703	682.311	664.328	576.38	451.192
ENSG00000199121	microRNA 26b	1907.38	1469.41	666.663	1270.97	1530	772.516
ENSG00000275110	microRNA 6087	407.752	295.659	632.093	504.434	431.838	606.977
ENSG00000284231	microRNA 424	202.232	172.264	586.764	307.582	173.124	471.206
ENSG00000207607	microRNA 200a	884.413	778.242	568.996	605.093	527.413	556.573
ENSG00000283762	microRNA 20a	851.027	995.779	563.106	747.207	1092.77	496.065
ENSG00000212051	microRNA 320c-2	256.193	312.494	542.945	1073.09	1227.67	5463.11
ENSG00000207563	microRNA 23b	1897.82	1590.43	533.023	627.721	288.895	363.099
ENSG00000207615	microRNA 515-2	1015.78	1049.44	521.834	527.805	351.405	480.924
ENSG00000207616	microRNA 515-1	1015.78	1049.44	521.834	527.805	351.405	480.924
ENSG00000221406	microRNA 320b-2	233.519	278.068	515.047	1202.81	1226.67	3522.06
ENSG00000208012	microRNA let-7f-2	394.569	566.191	509.941	2096.69	6667.5	5903.11
ENSG00000281842	microRNA 1291	813.973	941.322	486.495	413.456	289.234	332.864
ENSG00000199122	microRNA 148b	776.343	838.107	472.397	481.07	560.341	158.117
ENSG00000207651	microRNA 28	257.617	524.165	472.064	455.65	476.578	391.34
ENSG00000207980	microRNA 23a	1698.46	1874.67	454.708	1125.89	1041.94	289.485
ENSG00000207721	microRNA 186	642.169	719.073	417.54	668.287	487.662	436.845
ENSG00000199158	microRNA 96	530.896	439.776	398.666	110.782	254.175	50.1718
ENSG00000207638	microRNA 99a	100.954	116.034	396.088	622.708	1365.01	3005.11
ENSG00000207757	microRNA 93	881.671	930.149	390.242	535.039	764.908	518.526
ENSG00000283824	microRNA 22	318.938	533.149	383.256	806.178	1089.96	1703.48
ENSG00000208017	microRNA 140	710.977	646.54	371.424	683.242	1038.94	540.05
ENSG00000284186	microRNA 3615	86.5831	154.823	367.353	187.095	210.352	404.835
ENSG00000199082	microRNA 342	310.456	281.788	357.726	405.967	319.645	316.235
ENSG00000199072	microRNA let-7f-1	335.683	492.68	347.496	1824.75	5938.06	5190.88
ENSG00000284362	microRNA 519a-2	609.323	603.465	330.476	376.499	256.366	305.875
ENSG00000283736	microRNA 484	230.474	337.213	317.083	432.431	400.567	356.665
ENSG00000283871	microRNA 130b	44.2119	87.607	300.968	98.0261	130.187	305.436
ENSG00000221493	microRNA 320c-1	143.276	170.07	298.676	607.427	697.538	3104.04
ENSG00000283926	microRNA 192	190.058	285.174	279.325	363.543	460.981	761.335
ENSG00000207582	microRNA 30b	720.04	700.01	259.413	180.401	168.969	195.67
ENSG00000221540	microRNA 1180	47.2875	95.4366	257.524	72.8092	110.511	45.3728
ENSG00000284536	microRNA 17	352.947	432.594	255.607	375.592	567.355	177.035
ENSG00000283289	microRNA 524	334.757	485.111	255.303	166.306	245.411	53.978
ENSG00000199051	microRNA 361	193.577	244.448	248.507	212.118	209.165	119.576
ENSG00000199179	microRNA let-7i	101.184	121.155	248.262	1074.14	2296.65	5031.52
ENSG00000210741	microRNA 196a-1	95.5258	164.201	236.217	71.7691	122.549	22.3623
ENSG00000284586	microRNA 92b	88.956	139.684	233.94	144.435	117.159	317.964
ENSG00000202569	microRNA 146b	200.858	208.297	233.27	162.414	289.864	310.928
ENSG00000283203	microRNA 1246	131.33	138.591	229.89	3523.57	5000.81	10957.5
ENSG00000198973	microRNA 375	67.3464	147.791	225.585	97.3368	181.696	317.964
ENSG00000207698	microRNA 32	235.937	267.681	222.114	264.11	209.695	44.7246
ENSG00000207744	microRNA 10b	4.7606	15.7825	205.287	509.691	686.273	1230.94
ENSG00000207550	microRNA 99b	65.6021	96.6389	204.486	83.2521	157.952	67.0869
ENSG00000284160	microRNA 7706	73.9505	67.0128	202.592	83.9805	91.0478	35.0454
ENSG00000207639	microRNA 193b	301.387	258.212	199.219	215.48	195.225	330.046
ENSG00000266297	microRNA 744	87.5516	87.9646	185.095	114.831	130.33	167.717
ENSG00000207924	microRNA 196a-2	67.7469	126.804	171.634	51.1518	97.0487	14.2306
ENSG00000199032	microRNA 425	173.166	186.475	171.621	127.04	287.043	431.824
ENSG00000208006	microRNA 16-1	754.495	471.519	163.605	252.885	257.031	255.031
ENSG00000284520	microRNA let7-b	20.3836	67.7987	163.538	1065.3	1920.09	3951.12
ENSG00000264803	microRNA 378c	372.981	265.327	152.342	215.839	270.649	193.255
ENSG00000207708	microRNA 141	182.753	168.252	151.973	82.4967	54.1794	90.6262
ENSG00000199038	microRNA 210	152.705	162.723	151.441	100.477	74.5195	78.2681
ENSG00000199017	microRNA 1-1	293.321	28.6676	147.728	89979	1508.94	10935.5
ENSG00000207869	microRNA 498	574.018	575.474	146.285	230.124	342.829	69.4314
ENSG00000207611	microRNA 149	115.415	140.581	128.943	112.895	115.664	272.619
ENSG00000263631	microRNA 378d-1	308.828	232.807	125.682	104.198	102.376	130.447
ENSG00000284453	microRNA 1-2	249.748	24.6502	123.397	75227.5	1260.41	9180.39
ENSG00000199150	microRNA let-7g	76.248	105.476	118.99	624.391	1550.01	1462.87
ENSG00000207599	microRNA 520e	348.184	297.948	113.468	90.0826	179.676	8.99633
ENSG00000284032	microRNA 29a	300.856	289.97	111.828	153.855	166.802	476.946
ENSG00000207614	microRNA 193a	32.0425	76.8718	107.972	116.462	207.961	168.988
ENSG00000199143	microRNA 373	185.064	183.932	103.725	99.0205	107.748	0
ENSG00000198995	microRNA 340	80.9879	86.9615	102.614	82.4967	154.512	115.342
ENSG00000208023	microRNA 185	109.056	118.269	102.329	529.341	2076.02	1145.39
ENSG00000207818	microRNA 105-2	21.3843	58.3866	89.8815	71.9463	44.716	164.266
ENSG00000207957	microRNA 105-1	21.3843	58.3866	89.8815	71.9463	44.716	164.266
ENSG00000207973	microRNA 589	40.282	60.4695	87.2502	40.5967	69.3205	55.3411
ENSG00000199023	microRNA 339	154.7	188.51	86.6402	162.473	105.456	249.792
ENSG00000198984	microRNA 345	58.3677	102.625	85.6222	98.4262	83.6444	87.8519
ENSG00000199130	microRNA 365a	68.5256	80.5078	85.1012	66.9845	50.3968	62.9743
ENSG00000199168	microRNA 374a	76.0882	111.415	82.2645	55.8204	47.6578	43.4823
ENSG00000199172	microRNA 331	130.274	94.2552	80.0766	81.2365	93.2877	8.32639
ENSG00000265660	microRNA 4664	6.80822	25.295	78.2092	28.3033	10.7398	0
ENSG00000266019	microRNA 3609	47.3313	55.3749	72.4956	62.7979	42.8921	0
ENSG00000284288	microRNA 378d-2	170.993	129.503	71.7715	57.4153	56.4113	71.8788
ENSG00000284182	microRNA 143	116.666	49.6991	69.8472	265.41	724.759	1602.28
ENSG00000207695	microRNA 184	17.7432	22.8056	69.0434	88.5152	120.279	521.787
ENSG00000208009	microRNA 130a	281.974	169.505	67.9375	99.3478	51.4062	79.1475
ENSG00000207785	microRNA 500a	167.842	160.352	61.6983	196.169	197.44	0
ENSG00000207585	microRNA 181d	90.2669	98.3181	61.248	105.611	123.841	74.269
ENSG00000211580	microRNA 769	74.4192	87.2605	60.6526	32.3569	98.5467	86.2275
ENSG00000207633	microRNA 505	29.7319	59.8648	60.2293	64.5922	72.6215	0
ENSG00000266194	microRNA 4661	10.7419	21.5513	59.2304	5.35876	7.62525	0
ENSG00000266104	microRNA 4326	20.4824	38.557	58.5611	37.4659	77.545	0
ENSG00000266109	microRNA 4440	13.1533	17.1042	57.9209	0	0	0
ENSG00000284443	microRNA 197	88.6203	79.0215	55.9398	83.0608	35.5845	135.665
ENSG00000275453	microRNA 548o-2	56.3947	62.4304	54.6471	8.61229	51.7428	55.9058
ENSG00000263526	microRNA 378g	50.1068	78.8463	54.1742	58.8156	55.7945	19.0898
ENSG00000211491	microRNA 320d-1	38.6035	36.1683	53.986	113.036	154.888	440.258
ENSG00000221081	microRNA 320d-2	32.7291	28.6852	53.986	92.1037	146.945	423.952
ENSG00000198976	microRNA 429	70.3721	94.4854	52.0347	50.8436	68.9029	150.878
ENSG00000283978	microRNA 365b	26.4917	38.8312	51.1374	28.9663	34.348	21.1535
ENSG00000207714	microRNA 584	36.9597	51.8417	48.341	97.3692	125.777	48.4132
ENSG00000284375	microRNA 19b-1	66.2106	90.8293	48.224	34.6471	63.5438	53.978
ENSG00000265641	microRNA 3929	33.6904	16.3268	47.1151	73.074	34.6602	0
ENSG00000264063	microRNA 3687-2	22.4522	22.572	46.5266	0	0	0
ENSG00000277437	microRNA 3687-1	22.4522	22.572	46.5266	0	0	0
ENSG00000284038	microRNA 10a	2.5634	7.07493	45.9933	45.6712	60.6554	149.421
ENSG00000283904	microRNA 155	6.81695	11.973	45.5619	77.2898	199.43	108.371
ENSG00000266320	microRNA 3909	2.03102	7.04292	44.5887	5.06605	17.6214	0
ENSG00000284107	microRNA 19b-2	59.1641	81.0669	43.703	31.399	57.5866	32.6117
ENSG00000273836	microRNA 6842	16.7325	21.1829	43.6634	6.18318	26.3951	0
ENSG00000284357	microRNA 34a	94.1133	68.0282	42.6279	36.537	22.5292	7.11528
ENSG00000208008	microRNA 125a	29.0405	32.7168	41.6105	67.7634	144.082	254.826
ENSG00000276102	microRNA 6747	1.32072	3.92556	40.4579	26.3545	53.1268	38.4925
ENSG00000199177	microRNA 31	126.519	96.9641	39.9736	124.535	120.823	121.26
ENSG00000207631	microRNA 641	19.9375	22.9784	37.3929	16.2387	21.1813	47.4352
ENSG00000199030	microRNA let-7c	10.0705	12.1155	36.7252	313.392	667.21	754.728
ENSG00000283815	microRNA 18a	28.9349	71.6691	36.4976	53.7763	32.2194	66.142
ENSG00000207989	microRNA 493	13.5782	13.4528	36.0485	176.116	593.313	633.18
ENSG00000207994	microRNA 100	24.6727	17.9594	35.4765	123.084	97.6986	195.67
ENSG00000221510	microRNA 548o	34.6284	38.3345	33.5552	5.28825	31.7719	34.3281
ENSG00000207779	microRNA 15b	55.9015	86.132	32.7379	28.7076	44.74	39.9327
ENSG00000208015	microRNA 362	27.2678	23.0249	32.273	12.3664	23.4623	0
ENSG00000207562	microRNA 34c	49.1754	30.3211	32.0511	33.9272	9.90293	0
ENSG00000221203	microRNA 1262	20.3576	35.4039	31.8443	66.9845	141.436	33.6637
ENSG00000199088	microRNA 379	6.61346	11.6156	31.3096	176.959	571.894	350.454
ENSG00000208005	microRNA 503	152.618	58.1784	31.2837	246.239	99.3431	33.071
ENSG00000207549	microRNA 521-2	146.775	110.096	31.2038	27.7177	39.441	0
ENSG00000276350	microRNA 6858	10.2208	12.5091	29.4679	23.9944	8.53573	0
ENSG00000216101	microRNA 877	17.3306	20.8831	28.6969	56.08	13.2999	63.7066
ENSG00000211538	microRNA 501	47.4752	72.6929	27.9112	31.0999	86.238	0
ENSG00000266437	microRNA 4746	3.40411	6.74533	27.8077	14.1516	0	0
ENSG00000284544	microRNA 330	25.7119	31.843	27.5673	40.6182	99.3717	0
ENSG00000221680	microRNA 1278	15.4166	43.6052	27.4215	24.8091	28.2417	38.6509
ENSG00000272080	microRNA 502	121.783	90.4933	27.2621	86.4567	126.349	0
ENSG00000276083	microRNA 7976	6.10333	3.62817	26.1751	0	8.66506	0
ENSG00000207979	microRNA 527	112.316	118.321	26.1311	49.6473	24.6699	9.20801
ENSG00000266740	microRNA 4708	4.80979	12.5091	25.7844	23.9944	108.119	0
ENSG00000207634	microRNA 521-1	152.331	116.977	25.5303	39.2668	37.2498	0
ENSG00000199107	microRNA 409	2.54949	15.1556	24.9917	94.1174	291.98	693.515
ENSG00000198972	microRNA let-7e	5.60888	2.27335	24.9917	104.292	287.154	188.24
ENSG00000284481	microRNA 1292	12.817	16.3268	24.3054	9.13425	11.5534	23.7176
ENSG00000207970	microRNA 660	76.4111	81.4655	24.1705	43.5054	76.6456	32.2755
ENSG00000281696	microRNA 664a	30.4571	27.0122	24.0774	51.4637	23.2477	28.6347
ENSG00000273613	microRNA 6511a-4	3.00612	2.68051	23.9426	0	0	0
ENSG00000275259	microRNA 6511a-1	3.00612	2.68051	23.9426	0	0	0
ENSG00000276311	microRNA 6511a-3	3.00612	2.68051	23.9426	0	0	0
ENSG00000278221	microRNA 6511a-2	3.00612	2.68051	23.9426	0	0	0
ENSG00000207810	microRNA 519e	120.366	86.9465	23.5041	43.0614	36.3107	9.31763
ENSG00000207571	microRNA 615	0.419604	4.36514	23.1369	4.18653	13.9002	163.058
ENSG00000207732	microRNA 218-1	27.8312	22.8575	22.4358	31.0564	45.0583	78.2681
ENSG00000207739	microRNA 218-2	27.8312	22.8575	22.4358	31.0564	45.0583	78.2681
ENSG00000207581	microRNA 199b	8.05639	8.16338	22.4358	52.9786	74.5195	149.421
ENSG00000278791	microRNA 6723	36.2085	21.5244	22.1837	22.579	12.8516	26.3825
ENSG00000272036	microRNA 139	13.0324	29.052	21.7759	177.312	339.212	264.73
ENSG00000221394	microRNA 1229	12.8435	16.4845	21.4603	11.6495	0	0
ENSG00000267200	microRNA 132	35.496	34.3778	20.7697	29.8446	26.4242	0
ENSG00000202566	microRNA 421	35.5429	45.0747	20.3242	42.5548	98.6798	9.20801
ENSG00000207988	microRNA 576	36.1716	32.9867	20.1464	28.7076	50.5757	0
ENSG00000283170	microRNA 382	2.65013	2.36308	19.4837	81.9678	265.881	164.775
ENSG00000278223	microRNA 6783	0	0	19.2807	0	0	0
ENSG00000221604	microRNA 1293	1.1347	5.059	19.1178	8.49099	5.3699	55.1184
ENSG00000274056	microRNA 6507	0	0	17.6281	0	10.8932	0
ENSG00000221265	microRNA 1255a	2.13887	6.8871	17.4721	3.5567	13.496	0
ENSG00000283751	microRNA 452	16.5867	41.5532	17.4207	59.1039	103.165	27.624
ENSG00000284353	microRNA 142	10.6493	17.2025	17.0202	136.279	451.38	152.938
ENSG00000264585	microRNA 4449	3.662	19.0479	16.8268	39.5817	51.9904	35.5764
ENSG00000283927	microRNA 133a-1	88.3457	2.72113	16.8268	15.9849	90.9832	195.67
ENSG00000284442	microRNA 2110	4.83384	9.57836	16.4529	8.03814	33.0428	0
ENSG00000274060	microRNA 6724-2	1.75139	1.30141	16.0952	0	0	0
ENSG00000275692	microRNA 6724-4	1.75139	1.30141	16.0952	0	0	0
ENSG00000275950	microRNA 6724-1	1.75139	1.30141	16.0952	0	0	0
ENSG00000277379	microRNA 6724-3	1.75139	1.30141	16.0952	0	0	0
ENSG00000207996	microRNA 301a	4.68395	8.35323	15.7833	4.67334	15.5165	0
ENSG00000274932	microRNA 7150	0	1.91058	15.7528	10.689	6.08398	8.32639
ENSG00000207752	microRNA 199a-1	14.1838	2.5295	15.6418	42.4549	118.138	231.497
ENSG00000211575	microRNA 760	4.0282	2.24493	15.4246	7.53575	26.2118	48.9175
ENSG00000280968	microRNA 3653	10.986	15.7825	14.5832	5.48055	0	42.6917
ENSG00000284508	microRNA 133a-2	76.2198	2.34764	14.5173	13.7909	78.4953	168.814
ENSG00000280773	microRNA 7641-1	7.92432	5.88834	14.1603	3.29432	28.1259	25.6617
ENSG00000198997	microRNA 107	65.6447	69.4727	13.7107	66.9845	70.6042	48.3136
ENSG00000207944	microRNA 574	26.0154	16.837	12.8538	18.8394	29.7862	65.2234
ENSG00000264788	microRNA 3148	5.75457	1.55493	12.8204	2.60978	0	0
ENSG00000284191	microRNA 671	2.73098	5.07329	12.5488	3.40599	6.46208	0
ENSG00000284372	microRNA 6808	0	0	12.5488	0	0	0
ENSG00000211578	microRNA 766	5.80641	15.101	12.2285	25.3455	5.1522	35.2559
ENSG00000284204	microRNA 19a	40.282	66.4353	12.0387	61.2663	23.2477	114.539
ENSG00000207782	microRNA 150	7.19321	14.9662	11.7521	9.56921	34.0413	27.9529
ENSG00000284155	microRNA 194-2	9.95201	8.4515	11.6138	23.6416	24.6699	0
ENSG00000284378	microRNA 1244-1	6.63468	7.04292	11.6138	2.36416	6.72817	36.832
ENSG00000283498	microRNA 1244-2	6.16077	7.04292	11.6138	2.36416	6.72817	36.832
ENSG00000283429	microRNA 1244-3	5.68687	1.40858	11.6138	2.36416	6.72817	36.832
ENSG00000283475	microRNA 1244-4	5.68687	1.40858	11.6138	2.36416	4.48544	36.832
ENSG00000199005	microRNA 370	1.07419	0	11.517	40.1907	35.5845	52.1787
ENSG00000199059	microRNA 135b	65.1986	39.4984	11.4492	0	7.86109	0
ENSG00000207696	microRNA 659	9.55139	13.5776	11.4492	4.14337	5.89582	0
ENSG00000277052	microRNA 6763	1.23945	3.68399	11.3905	0	0	36.1237
ENSG00000275651	microRNA 6851	0	3.57402	11.0504	5.99861	0	0
ENSG00000264462	microRNA 3648-2	5.37093	5.98648	10.9686	6.69845	5.29532	0
ENSG00000275708	microRNA 3648-1	5.37093	5.98648	10.9686	6.69845	5.29532	0
ENSG00000284458	microRNA 1304	9.7385	23.0249	10.8481	13.2497	64.9404	60.2062
ENSG00000275360	microRNA 6868	0	9.28936	10.6376	0	0	0
ENSG00000264141	microRNA 3928	10.4177	7.22506	10.6376	24.253	6.5735	0
ENSG00000283938	microRNA 3917	0	0	10.6148	0	0	0
ENSG00000264931	microRNA 3138	0	1.46012	10.5339	0	0	0
ENSG00000283958	microRNA 1248	21.6611	23.72	10.4771	9.47894	10.7905	44.3027
ENSG00000265850	microRNA 4797	0	5.059	10.4279	0	18.7946	0
ENSG00000199109	microRNA 411	1.25881	5.61232	10.2831	75.3575	188.646	334.27
ENSG00000284464	microRNA 1306	0	4.22575	10.1621	14.1849	44.8544	9.20801
ENSG00000277264	microRNA 6833	1.98108	0	10.1145	0	0	0
ENSG00000208024	microRNA 199a-2	10.6198	2.72113	10.0961	67.5934	107.447	177.882
ENSG00000208013	microRNA 652	21.7851	17.1042	10.0732	16.4044	13.6165	0
ENSG00000284224	microRNA 937	2.34197	1.3922	10.0439	0	4.43329	0
ENSG00000263744	microRNA 3664	0.813777	1.20939	9.97145	12.179	0	23.7176
ENSG00000283845	microRNA 4721	0	2.69055	9.70536	0	0	0
ENSG00000216009	microRNA 874	6.19723	3.83749	9.49205	10.3053	0	0
ENSG00000264249	microRNA 3912	0	0	9.40165	3.82768	0	0
ENSG00000275924	microRNA 6807	0	1.95211	9.38888	0	0	0
ENSG00000284195	microRNA 6852	1.22067	0.907042	9.34823	24.358	11.5534	71.1528
ENSG00000284216	microRNA 1909	1.00705	3.74155	9.25475	0	2.38289	0
ENSG00000207934	microRNA 654	0	0	9.1405	9.92363	14.1208	9.66273
ENSG00000207716	microRNA 572	0	0	9.09239	0	0	0
ENSG00000211583	microRNA 767	14.4128	29.1086	9.05664	16.5925	8.74456	21.5417
ENSG00000207756	microRNA 580	0.415278	0	8.90492	0	0	0
ENSG00000283346	microRNA 6511b-2	2.83676	1.68633	8.68991	0	0	0
ENSG00000274417	microRNA 6515	8.48041	18.9047	8.65942	7.051	0	13.7312
ENSG00000215930	microRNA 942	8.43111	15.3142	8.60907	11.6833	8.86658	27.3028
ENSG00000222532	microRNA 1468	0	0	8.60907	0	6.64993	9.10094
ENSG00000216141	microRNA 941-2	1.67842	0.831455	8.56921	0	5.29532	0
ENSG00000216195	microRNA 941-4	1.67842	0.831455	8.56921	0	5.29532	0
ENSG00000275842	microRNA 941-5	1.67842	0.831455	8.56921	0	5.29532	0
ENSG00000283206	microRNA 941-1	1.67842	0.831455	8.56921	0	5.29532	0
ENSG00000283513	microRNA 941-3	1.67842	0.831455	8.56921	0	5.29532	0
ENSG00000199133	microRNA let-7d	6.48216	13.0739	8.51012	170.926	663.923	845.655
ENSG00000207971	microRNA 125b-1	20.141	3.40141	8.41341	34.2534	73.653	186.776
ENSG00000276753	microRNA 6821	1.0887	4.8539	8.33761	0	0	0
ENSG00000207863	microRNA 125b-2	20.3673	3.36319	8.31888	45.1581	72.8255	184.677
ENSG00000283829	microRNA 378i	5.30026	7.08925	8.1182	5.28825	7.52492	0
ENSG00000284553	microRNA 6886	0	0	8.09159	0	0	0
ENSG00000275652	microRNA 6796	0	0	7.96108	0	0	0
ENSG00000265201	microRNA 4677	6.54582	6.73479	7.71229	0	9.53157	0
ENSG00000283416	microRNA 1910	1.51057	6.73479	7.71229	0	0	0
ENSG00000266751	microRNA 3661	0	1.24718	7.71229	6.27979	0	0
ENSG00000252153	microRNA 2278	1.25881	0	7.71229	0	0	48.9175
ENSG00000221697	microRNA 1275	1.00705	0	7.71229	0	0	0
ENSG00000207628	microRNA 651	8.72084	3.08581	7.63278	18.6452	5.89582	0
ENSG00000283836	microRNA 6734	0.592382	2.64109	7.25863	0	0	0
ENSG00000284008	microRNA 6511b-1	2.36953	1.40858	7.25863	0	0	0
ENSG00000284421	microRNA 7110	0.93679	0	7.17423	0	8.86658	0
ENSG00000207938	microRNA 511	1.38903	0	7.09176	0	4.38233	0
ENSG00000275770	microRNA 6505	1.1347	1.68633	6.95193	0	0	0
ENSG00000207935	microRNA 204	0	0	6.73073	1.82685	0	0
ENSG00000263963	microRNA 4461	9.79832	3.23593	6.67009	0	2.5761	0
ENSG00000265658	microRNA 3690	2.14837	6.38558	6.58116	0	30.501	0
ENSG00000199020	microRNA 381	15.0386	2.39459	6.58116	77.702	299.927	532.223
ENSG00000283774	microRNA 632	0	1.27372	6.56365	0	2.02799	0
ENSG00000283813	microRNA 4485	7.77371	8.40207	6.49456	0	0	0
ENSG00000284386	microRNA 147b	19.1339	6.73479	6.16983	12.5596	9.53157	0
ENSG00000207807	microRNA 95	17.4058	22.1721	6.09366	2.48091	28.2417	0
ENSG00000265820	microRNA 3177	3.4387	21.1717	6.01935	2.45065	6.97432	0
ENSG00000273932	microRNA 6877	0	3.74155	5.78422	0	0	0
ENSG00000283819	microRNA 144	1.87358	1.3922	5.73938	53.7434	201.715	100.11
ENSG00000284214	microRNA 29c	14.648	5.44225	5.60894	0	10.8313	0
ENSG00000265373	microRNA 3180-2	6.86624	4.76197	5.60894	4.56712	2.16627	0
ENSG00000265956	microRNA 4445	3.45274	4.27606	5.28843	0	24.5097	0
ENSG00000265537	microRNA 3180-1	6.42797	4.45802	5.25092	4.2756	2.02799	0
ENSG00000266291	microRNA 3180-3	6.42797	4.45802	5.25092	4.2756	2.02799	0
ENSG00000265154	microRNA 151b	13.4273	8.10669	5.14153	8.37306	1.98574	32.6117
ENSG00000207627	microRNA 581	5.03525	4.36514	5.14153	0	0	0
ENSG00000221365	microRNA 1228	1.10362	0	5.0711	5.50557	0	0
ENSG00000207956	microRNA 579	5.34353	2.44346	5.0366	0	0	0
ENSG00000212014	microRNA 509-3	0	3.19279	4.93587	13.3969	0	0
ENSG00000207948	microRNA 328	8.05639	0.798197	4.93587	2.67938	2.54175	73.0502
ENSG00000266750	microRNA 4645	0	0	4.80766	0	0	0
ENSG00000212102	microRNA 301b	3.61505	6.13998	4.74603	18.0343	0	0
ENSG00000284157	microRNA 106a	8.95155	8.86886	4.57025	9.92363	7.06042	0
ENSG00000199053	microRNA 324	11.6478	2.88505	4.46012	12.1056	9.18705	0
ENSG00000266712	microRNA 3149	0	0	4.46012	0	0	0
ENSG00000264534	microRNA 378b	11.3072	7.35182	4.32971	10.5765	13.3776	0
ENSG00000221763	microRNA 1289-1	4.19604	2.07864	4.28461	2.79102	2.64766	10.8706
ENSG00000284112	microRNA 195	2.77807	12.3858	4.25506	23.0981	26.294	26.989
ENSG00000283764	microRNA 6850	0	0	4.04579	0	0	0
ENSG00000207569	microRNA 433	0	0	3.98054	21.6079	36.8964	92.5751
ENSG00000284029	microRNA 6805	0	0	3.98054	3.24118	6.1494	0
ENSG00000284519	microRNA 6741	0.639396	3.80094	3.91736	6.37947	12.1036	0
ENSG00000199090	microRNA 326	28.8334	39.0696	3.89674	8.4612	2.00665	0
ENSG00000208028	microRNA 616	5.81389	3.70298	3.81639	10.3584	17.6874	0
ENSG00000284564	microRNA 3064	1.22067	1.81408	3.73929	6.0895	8.66506	0
ENSG00000281426	microRNA 548bb	0	0	3.73929	0	0	0
ENSG00000264796	microRNA 5009	4.0282	1.79594	3.7019	0	0	0
ENSG00000284407	NA	0	1.1973	3.7019	0	9.53157	0
ENSG00000274134	NA	0	0	3.52562	0	0	0
ENSG00000283956	NA	0	0	3.38073	8.25836	0	0
ENSG00000284567	NA	2.5634	1.63268	3.36536	31.0564	27.7282	106.729
ENSG00000211581	microRNA 765	0	0	3.24728	5.28825	0	0
ENSG00000264115	microRNA 3180-4	3.94921	1.95637	3.22606	2.62684	1.24596	0
ENSG00000264397	microRNA 3180-5	3.94921	1.95637	3.22606	2.62684	1.24596	0
ENSG00000278449	NA	0.350278	0	3.21904	1.74742	0	0
ENSG00000265435	microRNA 3121	0	0.777465	3.20511	0	0	20.3294
ENSG00000283797	NA	12.4327	2.21721	3.04683	37.2136	16.4743	0
ENSG00000275022	NA	0	0	3.00968	0	0	0
ENSG00000283785	NA	1.9413	7.93389	2.97341	7.26338	11.4838	0
ENSG00000275377	NA	1.45597	1.44252	2.97341	0	0	0
ENSG00000277138	NA	0	0.704292	2.90345	9.45663	0	0
ENSG00000207768	microRNA 188	2.81037	4.87271	2.86969	2.33667	4.43329	0
ENSG00000264864	microRNA 3613	12.9643	6.88101	2.83671	2.30981	15.3382	0
ENSG00000216058	microRNA 944	1.37325	0	2.80447	2.28356	0	17.7882
ENSG00000199012	microRNA 412	0	3.94713	2.71202	22.0828	50.2764	103.211
ENSG00000199043	microRNA 335	6.42797	0	2.62546	4.2756	34.4759	16.6528
ENSG00000283881	NA	0.857063	0	2.62546	4.2756	2.02799	0
ENSG00000207701	microRNA 597	2.90695	0	2.54426	0	0	0
ENSG00000207608	microRNA 127	1.24583	0	2.54426	29.0036	49.1318	201.722
ENSG00000211513	microRNA 320e	3.04015	1.12952	2.32824	3.79157	17.9841	73.8378
ENSG00000199036	microRNA 219a-1	1.831	3.80958	2.24358	5.48055	8.66506	14.2306
ENSG00000221333	microRNA 548k	2.77807	1.03215	2.12753	0	0	0
ENSG00000283160	NA	0	2.99324	2.05661	0	0	0
ENSG00000275391	NA	0	1.99549	2.05661	0	0	0
ENSG00000277698	NA	0	1.99549	2.05661	0	0	0
ENSG00000278265	NA	0	1.99549	2.05661	0	0	0
ENSG00000284450	NA	8.58468	5.88834	2.0229	13.1773	15.6255	12.8308
ENSG00000283795	NA	5.11517	2.8507	1.95868	3.18974	27.2331	24.847
ENSG00000273874	NA	0	0	1.81466	0	0	0
ENSG00000275449	NA	0	0	1.81466	0	0	0
ENSG00000266617	microRNA 3692	0	0	1.78836	0	0	0
ENSG00000207705	microRNA 129-1	5.59472	0.831455	1.71384	2.79102	7.94297	10.8706
ENSG00000264175	microRNA 3189	1.10362	2.4602	1.69037	0	0	0
ENSG00000266649	microRNA 3126	1.0887	0	1.66752	0	0	0
ENSG00000284079	NA	4.29674	18.3585	1.64529	0	15.2505	0
ENSG00000264814	microRNA 1273c	0	2.33239	1.60255	2.60978	0	0
ENSG00000239057	microRNA 500b	2.54949	4.54669	1.56198	7.63114	0	0
ENSG00000284078	NA	2.54949	2.27335	1.56198	0	4.82611	0
ENSG00000263831	microRNA 378e	1.52969	2.27335	1.56198	0	0	0
ENSG00000284427	NA	0	0.74831	1.54246	0	0	0
ENSG00000265539	microRNA 3164	0	1.44252	1.48671	0	0	0
ENSG00000278571	NA	0.479547	2.13803	1.46901	9.56921	0	0
ENSG00000267959	microRNA 3188	2.36953	2.11287	1.45173	0	0	0
ENSG00000276365	NA	17.3945	6.12253	1.40224	4.56712	15.1639	0
ENSG00000199077	microRNA 129-2	4.0282	0.665164	1.37107	2.23282	6.35438	8.69645
ENSG00000278204	NA	1.73256	0	1.32685	2.16079	0	0
ENSG00000272458	microRNA 432	5.14238	3.1843	1.31273	126.13	444.131	815.986
ENSG00000276479	NA	0.848041	1.26031	1.29891	0	0	0
ENSG00000283783	NA	3.77643	1.24718	1.28538	0	0	0
ENSG00000207821	microRNA 640	0	0	1.28538	0	0	0
ENSG00000283701	NA	0	0	1.28538	2.09326	0	0
ENSG00000207784	microRNA 542	1.66111	1.85149	1.27213	0	0	0
ENSG00000284129	NA	0.822081	0	1.25915	0	0	31.9462
ENSG00000283733	NA	7.73088	4.23286	1.24643	6.0895	38.5114	39.5293
ENSG00000207622	microRNA 619	0	0	1.24643	0	0	0
ENSG00000221563	microRNA 1269a	3.0691	0.570141	1.17521	1.91384	1.81554	0
ENSG00000207797	microRNA 187	3.32603	0	1.13208	1.84361	0	0
ENSG00000278502	NA	0	0	1.13208	0	0	0
ENSG00000207590	microRNA 215	27.8312	23.4017	1.12179	18.2685	67.5875	42.6917
ENSG00000221288	microRNA 663b	0.700556	1.56169	1.07301	0	0	0
ENSG00000211514	microRNA 454	24.5195	38.5217	0	8.73711	4.97299	0
ENSG00000221063	microRNA 1296	14.0111	14.3155	0	0	0	0
ENSG00000284570	NA	17.6675	12.6031	0	14.102	23.4109	13.7312
ENSG00000216001	microRNA 450b	7.2301	11.5125	0	7.72898	7.33198	0
ENSG00000207613	microRNA 181c	10.6198	11.4287	0	12.7879	0	0
ENSG00000221585	microRNA 1226	6.98221	10.3766	0	13.3969	10.167	62.6145
ENSG00000207805	microRNA 483	21.7311	10.24	0	39.6619	15.0498	0
ENSG00000284010	NA	16.0024	8.20065	0	16.5167	0	0
ENSG00000284410	NA	3.96216	7.85112	0	0	0	0
ENSG00000207624	microRNA 194-1	6.63468	7.74721	0	23.6416	29.1554	0
ENSG00000252466	microRNA 2115	2.0141	7.18377	0	0	0	0
ENSG00000271886	microRNA 98	3.38504	7.04292	0	69.2361	160.194	243.355
ENSG00000284253	NA	0	6.80282	0	0	0	0
ENSG00000284517	NA	0	6.65164	0	0	9.07768	0
ENSG00000251856	microRNA 449c	1.31354	6.50704	0	4.36855	0	0
ENSG00000207932	microRNA 33a	17.5139	6.07324	0	0	22.1022	0
ENSG00000263790	microRNA 4473	0.885318	5.92069	0	0	0	0
ENSG00000264574	microRNA 1254-2	0.639396	5.70141	0	0	0	0
ENSG00000207741	microRNA 590	9.13612	5.55446	0	0	0	0
ENSG00000199025	microRNA 369	2.30183	5.13127	0	22.9661	57.1894	0
ENSG00000212024	microRNA 550a-3	1.27206	5.04124	0	6.3459	2.00665	0
ENSG00000266721	microRNA 5695	5.21296	4.93004	0	0	4.48544	0
ENSG00000265588	microRNA 5708	0	4.93004	0	0	0	0
ENSG00000207947	microRNA 152	7.40818	4.81671	0	16.1687	39.441	26.989
ENSG00000284499	NA	0	4.78918	0	0	0	0
ENSG00000284587	NA	1.28559	4.45802	0	0	0	0
ENSG00000284250	NA	1.49192	4.43443	0	7.44272	9.4139	0
ENSG00000194717	microRNA 494	0	4.43443	0	79.389	167.097	202.917
ENSG00000284135	NA	2.15796	4.27606	0	7.17691	3.40413	0
ENSG00000264857	microRNA 5696	3.31734	4.22575	0	9.45663	0	0
ENSG00000266618	microRNA 4742	0	4.22575	0	0	0	0
ENSG00000284415	NA	0.447577	3.99099	0	0	0	0
ENSG00000263514	microRNA 3668	0	3.99099	0	0	0	0
ENSG00000284317	NA	2.64144	3.92556	0	0	0	0
ENSG00000267195	microRNA 212	0	3.80958	0	0	0	0
ENSG00000221184	microRNA 1254-1	0.415278	3.70298	0	0	1.96527	0
ENSG00000284284	NA	0	3.65029	0	0	0	9.54489
ENSG00000265396	microRNA 3128	2.44133	3.62817	0	0	0	0
ENSG00000264566	microRNA 23c	5.23666	3.59189	0	0	1.90631	0
ENSG00000207754	microRNA 487b	0.479547	3.56338	0	0	6.80826	0
ENSG00000284043	NA	1.75139	3.47042	0	0	0	0
ENSG00000238705	microRNA 1976	11.6198	3.45374	0	3.86449	0	0
ENSG00000284469	NA	0.463011	3.4405	0	0	0	0
ENSG00000199132	microRNA 450a-1	3.98393	3.28927	0	0	10.4743	8.60089
ENSG00000263476	microRNA 3156-1	0	3.19279	0	0	0	0
ENSG00000265499	microRNA 3156-2	0	3.10986	0	0	0	0
ENSG00000266211	microRNA 3156-3	0	3.10986	0	0	0	0
ENSG00000212040	microRNA 543	0	3.06999	0	38.6449	102.648	321.1
ENSG00000207755	microRNA 450a-2	5.23666	2.99324	0	0	9.53157	7.82681
ENSG00000265442	microRNA 3941	0.782174	2.90606	0	0	0	0
ENSG00000265420	microRNA 4779	0.485325	2.88505	0	0	4.59353	0
ENSG00000275640	NA	2.55758	2.8507	0	0	0	0
ENSG00000221052	microRNA 1266	0.479547	2.8507	0	0	0	0
ENSG00000211137	microRNA 190a	1.89562	2.81717	0	2.36416	0	0
ENSG00000278264	NA	1.23945	2.76299	0	0	0	0
ENSG00000284065	NA	0	2.76299	0	0	0	0
ENSG00000264737	microRNA 4511	0	2.7524	0	0	0	0
ENSG00000276598	NA	0	2.60282	0	0	0	0
ENSG00000275238	NA	0	2.56563	0	0	0	0
ENSG00000283891	NA	2.1201	2.52062	0	2.1153	2.00665	41.1937
ENSG00000283944	NA	1.67842	2.49437	0	11.1641	0	0
ENSG00000283929	NA	1.00705	2.49437	0	10.0477	0	0
ENSG00000274975	NA	0	2.4602	0	2.75279	0	0
ENSG00000264603	microRNA 3159	2.72175	2.42695	0	8.14676	0	0
ENSG00000277681	NA	1.61128	2.39459	0	0	0	20.8715
ENSG00000284446	NA	0	2.34764	0	0	0	7.67334
ENSG00000215938	microRNA 190b	1.0198	2.27335	0	0	0	0
ENSG00000271899	microRNA 4466	0	2.21721	0	0	14.1208	0
ENSG00000207743	microRNA 495	1.96497	2.19017	0	29.4078	48.8202	400.885
ENSG00000207568	microRNA 203a	0	2.1769	0	0	3.46602	0
ENSG00000283745	NA	2.87728	2.13803	0	11.9615	2.26942	9.31763
ENSG00000265376	microRNA 466	1.43864	2.13803	0	0	0	0
ENSG00000221430	microRNA 1294	0	2.10791	0	0	2.68495	0
ENSG00000207866	microRNA 514a-2	2.7465	2.04084	0	0	0	0
ENSG00000207867	microRNA 514a-3	2.7465	2.04084	0	0	0	0
ENSG00000283899	NA	0	2.02931	0	0	0	0
ENSG00000263511	microRNA 5699	0	1.99549	0	6.69845	8.47251	0
ENSG00000284585	NA	0	1.99549	0	0	0	0
ENSG00000212013	microRNA 509-2	0	1.97356	0	0	0	0
ENSG00000208000	microRNA 509-1	0	1.91058	0	0	0	0
ENSG00000284152	NA	2.55758	1.90047	0	0	0	0
ENSG00000207976	microRNA 607	0	1.87077	0	0	0	0
ENSG00000207951	microRNA 561	0	1.85149	0	0	0	0
ENSG00000207868	microRNA 514a-1	2.46624	1.8326	0	0	0	0
ENSG00000263892	microRNA 4667	1.22067	1.81408	0	0	0	0
ENSG00000284154	NA	2.0141	1.79594	0	2.00953	7.62525	7.82681
ENSG00000275141	NA	0	1.78701	0	0	0	0
ENSG00000221792	microRNA 1282	0.398831	1.77816	0	0	0	0
ENSG00000284144	NA	7.58936	1.73521	0	0	0	0
ENSG00000276584	NA	0.575457	1.71042	0	2.87076	0	0
ENSG00000278524	NA	0	1.71042	0	8.61229	0	0
ENSG00000266509	microRNA 3934	0	1.67845	0	0	0	0
ENSG00000283734	NA	0	1.64013	0	0	0	0
ENSG00000263945	microRNA 548y	1.0986	1.63268	0	1.82685	0	0
ENSG00000284252	NA	1.63305	1.61797	0	8.14676	0	0
ENSG00000221287	microRNA 1289-2	1.0887	1.61797	0	3.62078	0	0
ENSG00000266780	microRNA 4444-2	1.0887	1.61797	0	8.14676	0	0
ENSG00000273945	NA	0	1.61797	0	0	0	0
ENSG00000221669	microRNA 548n	1.61128	1.59639	0	0	0	0
ENSG00000265322	microRNA 3118-2	1.61128	1.59639	0	0	0	0
ENSG00000265793	microRNA 3118-4	1.61128	1.59639	0	0	0	0
ENSG00000277243	NA	1.61128	1.59639	0	0	0	0
ENSG00000266299	microRNA 3118-1	1.59008	1.57539	0	0	0	0
ENSG00000215973	microRNA 933	0	1.55493	0	0	2.47573	0
ENSG00000264926	microRNA 378f	0.516435	1.53499	0	0	2.44399	0
ENSG00000284246	NA	0	1.49662	0	0	0	0
ENSG00000284561	NA	0	1.49662	0	0	0	0
ENSG00000284203	NA	9.94616	1.47814	0	37.2136	4.70695	0
ENSG00000221634	microRNA 1276	0.97065	1.44252	0	0	0	0
ENSG00000207604	microRNA 206	0.93679	1.3922	0	28.04	24.3831	91.0094
ENSG00000221230	microRNA 548l	0	1.3922	0	7.01	4.43329	0
ENSG00000265226	microRNA 548ai	0	1.36056	0	0	0	0
ENSG00000265083	microRNA 3691	1.79031	1.33033	0	0	6.35438	0
ENSG00000281156	NA	1.79031	1.33033	0	0	10.5906	0
ENSG00000283471	NA	0.895155	1.33033	0	0	0	0
ENSG00000198983	microRNA 449a	0	1.31571	0	0	8.3794	0
ENSG00000284336	NA	3.46512	1.28741	0	10.8039	2.0498	0
ENSG00000284419	NA	0.866279	1.28741	0	0	0	0
ENSG00000264511	microRNA 3678	1.71413	1.27372	0	0	0	0
ENSG00000207923	microRNA 559	1.67842	1.24718	0	0	0	0
ENSG00000207559	microRNA 578	1.25881	1.24718	0	0	0	0
ENSG00000207650	microRNA 570	0	1.23433	0	0	0	0
ENSG00000208002	microRNA 643	0	1.23433	0	0	0	0
ENSG00000266124	microRNA 5587	0	1.12952	0	0	0	0
ENSG00000284027	NA	1.43864	1.06901	0	0	0	0
ENSG00000283936	NA	0	1.06901	0	0	0	0
ENSG00000284092	NA	0	1.06901	0	0	0	0
ENSG00000284293	NA	0	1.01466	0	0	0	0
ENSG00000263675	microRNA 5581	0	0.997746	0	0	0	0
ENSG00000284289	NA	2.59884	0.965561	0	0	0	0
ENSG00000276869	NA	0	0.920997	0	0	0	0
ENSG00000221598	microRNA 1249	0.610333	0.907042	0	0	0	0
ENSG00000274111	NA	0.610333	0.907042	0	0	0	0
ENSG00000283933	NA	0	0.907042	0	0	0	0
ENSG00000264500	microRNA 3124	0	0.893504	0	5.99861	0	0
ENSG00000278412	NA	0.583797	0.867605	0	0	0	0
ENSG00000263861	microRNA 3927	2.26941	0.843166	0	0	0	0
ENSG00000283920	NA	0	0.843166	0	0	0	0
ENSG00000276712	NA	1.11894	0.831455	0	0	7.94297	0
ENSG00000207993	microRNA 134	0	0.820065	0	0	0	10.7217
ENSG00000265144	microRNA 548am	1.0887	0.808984	0	0	0	0
ENSG00000221463	microRNA 1277	0	0.767497	0	0	0	0
ENSG00000284163	NA	2.03959	0.757782	0	0	0	0
ENSG00000253030	microRNA 2116	0	0.74831	0	0	0	0
ENSG00000283803	NA	0	0.74831	0	0	0	0
ENSG00000284064	NA	2.48654	0.739071	0	0	0	0
ENSG00000266017	microRNA 4477b	0.497308	0.739071	0	0	0	0
ENSG00000276029	NA	0.497308	0.739071	0	0	0	0
ENSG00000284595	NA	0	0.739071	0	4.96181	0	0
ENSG00000264902	microRNA 5701-3	0.491243	0.730058	0	0	0	0
ENSG00000266545	microRNA 5701-1	0.491243	0.730058	0	0	0	0
ENSG00000277841	NA	0.491243	0.730058	0	0	0	0
ENSG00000263439	microRNA 4753	0	0.721262	0	12.1056	0	0
ENSG00000266232	microRNA 3178	0	0.712676	0	0	0	0
ENSG00000271898	microRNA 4791	0	0.712676	0	0	0	0
ENSG00000221552	microRNA 1303	1.40518	0.696102	0	2.33667	0	0
ENSG00000265871	microRNA 3174	0	0.688101	0	0	0	0
ENSG00000221214	microRNA 548e	4.5775	0.680282	0	2.28356	0	0
ENSG00000284346	NA	1.71413	0.636859	0	0	0	0
ENSG00000208014	microRNA 653	0	0.623591	0	0	0	0
ENSG00000283791	NA	0	0.598648	0	0	0	0
ENSG00000221273	microRNA 1237	1.18476	0.58691	0	1.97013	1.86894	0
ENSG00000284159	NA	0	0.58691	0	0	0	0
ENSG00000284219	NA	0	0.544225	0	0	0	0
ENSG00000221760	microRNA 548j	0	0.534507	0	0	0	0
ENSG00000264802	microRNA 5191	0	0.498873	0	8.37306	0	0
ENSG00000207597	microRNA 490	0	0.467694	0	0	0	6.11469
ENSG00000264210	microRNA 4716	5.75457	0	0	0	0	0
ENSG00000280494	NA	4.56022	0	0	0	10.7905	0
ENSG00000277255	NA	4.33806	0	0	0	0	0
ENSG00000265390	microRNA 4999	3.98393	0	0	0	0	0
ENSG00000264712	microRNA 4504	3.94063	0	0	0	0	0
ENSG00000274306	NA	3.56929	0	0	0	0	0
ENSG00000277723	NA	3.41373	0	0	0	0	26.5316
ENSG00000264616	microRNA 4755	3.35683	0	0	0	0	0
ENSG00000265444	microRNA 4733	3.18016	0	0	0	0	0
ENSG00000284331	NA	3.13304	0	0	0	0	0
ENSG00000263816	microRNA 548aw	3.09861	0	0	0	14.664	0
ENSG00000284040	NA	3.02115	0	0	5.02384	7.14868	0
ENSG00000264201	microRNA 4701	2.55758	0	0	0	0	0
ENSG00000277817	NA	2.51762	0	0	0	0	0
ENSG00000284118	NA	2.51762	0	0	0	11.9145	0
ENSG00000264607	microRNA 3173	2.36953	0	0	0	0	0
ENSG00000283770	NA	2.33519	0	0	0	0	0
ENSG00000264678	microRNA 3140	2.23789	0	0	0	0	0
ENSG00000265521	microRNA 5697	2.06574	0	0	0	0	0
ENSG00000251862	microRNA 1343	1.91819	0	0	0	0	37.2705
ENSG00000265178	microRNA 4728	1.80367	0	0	0	0	0
ENSG00000263712	microRNA 4639	1.75139	0	0	0	0	0
ENSG00000284074	NA	1.70205	0	0	5.66066	0	0
ENSG00000283799	NA	1.66111	0	0	0	0	0
ENSG00000265213	microRNA 3684	1.63305	0	0	0	0	0
ENSG00000284425	NA	1.51057	0	0	5.02384	7.14868	0
ENSG00000264102	microRNA 4688	1.45597	0	0	0	0	0
ENSG00000207811	microRNA 34b	1.43864	0	0	0	0	0
ENSG00000264539	microRNA 548ar	1.4134	0	0	0	0	0
ENSG00000221227	microRNA 1305	1.40518	0	0	0	0	0
ENSG00000284583	NA	1.32798	0	0	0	0	0
ENSG00000284436	NA	1.29942	0	0	0	0	0
ENSG00000207952	microRNA 624	1.24583	0	0	0	0	0
ENSG00000275273	NA	1.18476	0	0	0	0	0
ENSG00000275107	NA	1.16759	0	0	0	0	0
ENSG00000199157	microRNA 208a	1.1347	0	0	0	0	0
ENSG00000266507	microRNA 4479	1.1347	0	0	0	0	0
ENSG00000276147	NA	1.1294	0	0	0	0	0
ENSG00000276926	NA	1.11894	0	0	0	0	0
ENSG00000263597	microRNA 3936	1.0986	0	0	0	0	0
ENSG00000264160	microRNA 4762	1.07419	0	0	0	0	0
ENSG00000264157	microRNA 3127	1.06005	0	0	0	5.01662	10.2984
ENSG00000283721	NA	1.03287	0	0	0	0	0
ENSG00000284416	NA	1.00705	0	0	7.53575	0	0
ENSG00000284325	NA	0.97065	0	0	0	0	0
ENSG00000266192	microRNA 1260b	0.905213	0	0	0	0	0
ENSG00000283863	NA	0.885318	0	0	0	0	0
ENSG00000207804	microRNA 599	0.848041	0	0	0	0	0
ENSG00000207874	microRNA 610	0.839208	0	0	0	0	0
ENSG00000202601	microRNA 582	0.822081	0	0	0	9.72609	0
ENSG00000221331	microRNA 548q	0.805639	0	0	0	0	0
ENSG00000275667	NA	0.712955	0	0	0	0	0
ENSG00000199080	microRNA 133b	0.677008	0	0	0	0	0
ENSG00000266006	microRNA 4488	0.649709	0	0	0	0	12.6239
ENSG00000275967	NA	0.649709	0	0	0	0	0
ENSG00000275818	NA	0.619723	0	0	6.18318	0	0
ENSG00000266043	microRNA 3649	0.610333	0	0	0	0	0
ENSG00000284448	NA	0.601223	0	0	0	0	0
ENSG00000264010	microRNA 4429	0.551808	0	0	0	2.61139	0
ENSG00000283856	NA	0.523142	0	0	0	0	0
ENSG00000222071	microRNA 1915	0.503525	0	0	0	0	0
ENSG00000216179	microRNA 541	0.479547	0	0	0	22.6942	0
ENSG00000253008	microRNA 2355	0.463011	0	0	0	0	0
ENSG00000274258	NA	0.452606	0	0	0	0	0
ENSG00000266235	microRNA 3176	0.447577	0	0	0	0	0
ENSG00000263762	microRNA 4286	0.433139	0	0	0	0	0
ENSG00000207839	microRNA 33b	0.419604	0	0	0	0	0
ENSG00000207712	microRNA 627	0.415278	0	0	0	0	0
ENSG00000207930	microRNA 603	0.415278	0	0	0	0	0
ENSG00000265596	microRNA 3659	0.406889	0	0	2.02983	0	63.2469
ENSG00000265395	microRNA 3944	0.372981	0	0	0	0	0
ENSG00000277073	NA	0.369559	0	0	0	0	0
ENSG00000275207	NA	0.356478	0	0	0	0	0
ENSG00000198982	microRNA 380	0	0	0	0	0	0
ENSG00000199001	microRNA 448	0	0	0	0	0	0
ENSG00000199015	microRNA 377	0	0	0	0	0	0
ENSG00000199024	microRNA 103a-2	0	0	0	0	0	0
ENSG00000199031	microRNA 371a	0	0	0	0	0	0
ENSG00000199035	microRNA 103a-1	0	0	0	0	0	0
ENSG00000199069	microRNA 323a	0	0	0	0	11.0832	45.5047
ENSG00000199092	microRNA 410	0	0	0	0	0	29.3505
ENSG00000199102	microRNA 302c	0	0	0	0	0	0
ENSG00000199104	microRNA 346	0	0	0	0	0	0
ENSG00000199127	microRNA 383	0	0	0	0	0	0
ENSG00000199145	microRNA 302d	0	0	0	0	0	0
ENSG00000199151	microRNA 337	0	0	0	0	0	0
ENSG00000199156	microRNA 422a	0	0	0	0	0	0
ENSG00000199169	microRNA 367	0	0	0	0	0	0
ENSG00000202560	microRNA 539	0	0	0	0	17.1079	0
ENSG00000202609	microRNA 488	0	0	0	0	0	0
ENSG00000207546	microRNA 548c	0	0	0	0	0	0
ENSG00000207548	microRNA 217	0	0	0	0	0	0
ENSG00000207551	microRNA 608	0	0	0	0	0	0
ENSG00000207552	microRNA 633	0	0	0	0	0	0
ENSG00000207554	microRNA 647	0	0	0	0	0	0
ENSG00000207561	microRNA 635	0	0	0	0	0	0
ENSG00000207573	microRNA 550a-2	0	0	0	0	0	0
ENSG00000207574	microRNA 661	0	0	0	0	0	0
ENSG00000207575	microRNA 649	0	0	0	0	0	0
ENSG00000207577	microRNA 587	0	0	0	0	0	0
ENSG00000207578	microRNA 583	0	0	0	0	0	0
ENSG00000207579	microRNA 662	0	0	0	0	0	0
ENSG00000207583	microRNA 606	0	0	0	0	0	0
ENSG00000207586	microRNA 135a-2	0	0	0	0	0	0
ENSG00000207587	microRNA 544a	0	0	0	0	0	0
ENSG00000207588	microRNA 593	0	0	0	0	0	0
ENSG00000207589	microRNA 508	0	0	0	0	0	0
ENSG00000207598	microRNA 124-3	0	0	0	9.23924	0	0
ENSG00000207600	microRNA 598	0	0	0	0	0	0
ENSG00000207606	microRNA 554	0	0	0	0	5.95723	0
ENSG00000207609	microRNA 491	0	0	0	0	0	0
ENSG00000207612	microRNA 604	0	0	0	0	0	0
ENSG00000207617	microRNA 3074	0	0	0	0	0	0
ENSG00000207619	microRNA 585	0	0	0	0	0	0
ENSG00000207626	microRNA 562	0	0	0	0	0	0
ENSG00000207632	microRNA 588	0	0	0	0	0	0
ENSG00000207635	microRNA 499a	0	0	0	0	0	0
ENSG00000207637	microRNA 595	0	0	0	0	0	0
ENSG00000207641	microRNA 510	0	0	0	0	0	0
ENSG00000207642	microRNA 571	0	0	0	0	0	0
ENSG00000207646	microRNA 655	0	0	0	0	0	0
ENSG00000207647	microRNA 153-1	0	0	0	0	0	0
ENSG00000207649	microRNA 138-2	0	0	0	0	0	0
ENSG00000207652	microRNA 621	0	0	0	0	0	0
ENSG00000207653	microRNA 558	0	0	0	0	0	0
ENSG00000207656	microRNA 489	0	0	0	0	0	0
ENSG00000207688	hsa-mir-548d-2	0	0	0	0	0	0
ENSG00000207689	microRNA 548a-2	0	0	0	0	0	0
ENSG00000207692	microRNA 592	0	0	0	0	0	0
ENSG00000207693	microRNA 602	0	0	0	0	0	0
ENSG00000207697	microRNA 573	0	0	0	0	0	0
ENSG00000207702	microRNA 211	0	0	0	3.6537	0	0
ENSG00000207703	microRNA 7-2	0	0	0	0	0	0
ENSG00000207704	microRNA 548aa-1	0	0	0	0	0	0
ENSG00000207717	microRNA 551b	0	0	0	0	0	0
ENSG00000207719	microRNA 623	0	0	0	0	0	0
ENSG00000207728	microRNA 449b	0	0	0	0	0	0
ENSG00000207729	microRNA 556	0	0	0	0	0	0
ENSG00000207731	microRNA 506	0	0	0	3.24118	0	0
ENSG00000207736	microRNA 657	0	0	0	0	0	0
ENSG00000207742	microRNA 487a	0	0	0	0	0	0
ENSG00000207746	microRNA 575	0	0	0	0	0	0
ENSG00000207749	microRNA 299	0	0	0	0	0	136.659
ENSG00000207750	microRNA 553	0	0	0	0	0	0
ENSG00000207761	microRNA 329-1	0	0	0	0	0	0
ENSG00000207762	microRNA 329-2	0	0	0	0	0	0
ENSG00000207763	microRNA 617	0	0	0	0	0	0
ENSG00000207766	microRNA 626	0	0	0	0	0	0
ENSG00000207769	microRNA 586	0	0	0	0	0	0
ENSG00000207771	microRNA 550a-1	0	0	0	0	0	0
ENSG00000207773	microRNA 642a	0	0	0	0	0	0
ENSG00000207775	microRNA 548a-1	0	0	0	0	0	0
ENSG00000207776	microRNA 551a	0	0	0	0	0	0
ENSG00000207778	microRNA 122	0	0	0	0	0	0
ENSG00000207780	microRNA 648	0	0	0	0	0	0
ENSG00000207798	microRNA 216a	0	0	0	0	0	0
ENSG00000207800	microRNA 504	0	0	0	7.26338	0	0
ENSG00000207802	microRNA 646	0	0	0	0	0	0
ENSG00000207813	microRNA 605	0	0	0	0	0	0
ENSG00000207814	microRNA 147a	0	0	0	0	0	0
ENSG00000207815	microRNA 563	0	0	0	0	0	0
ENSG00000207816	microRNA 124-2	0	0	0	7.37444	0	0
ENSG00000207820	microRNA 545	0	0	0	0	0	0
ENSG00000207826	microRNA 596	0	0	0	0	0	0
ENSG00000207871	microRNA 513b	0	0	0	0	0	0
ENSG00000207873	microRNA 513a-1	0	0	0	0	0	0
ENSG00000207922	microRNA 566	0	0	0	0	0	0
ENSG00000207926	microRNA 135a-1	0	0	0	0	0	0
ENSG00000207927	microRNA 302a	0	0	0	0	0	0
ENSG00000207931	microRNA 577	0	0	0	0	0	0
ENSG00000207940	microRNA 567	0	0	0	0	0	0
ENSG00000207941	microRNA 552	0	0	0	0	0	0
ENSG00000207942	microRNA 136	0	0	0	0	20.923	0
ENSG00000207943	microRNA 634	0	0	0	0	0	0
ENSG00000207954	microRNA 138-1	0	0	0	0	1.92557	0
ENSG00000207959	microRNA 656	0	0	0	0	0	0
ENSG00000207960	microRNA 153-2	0	0	0	0	0	0
ENSG00000207961	microRNA 496	0	0	0	0	0	0
ENSG00000207963	microRNA 569	0	0	0	0	0	0
ENSG00000207967	microRNA 620	0	0	0	0	0	0
ENSG00000207969	microRNA 507	0	0	0	0	0	0
ENSG00000207972	microRNA 638	0	0	0	0	0	0
ENSG00000207974	microRNA 557	0	0	0	0	0	0
ENSG00000207978	microRNA 154	0	0	0	0	0	0
ENSG00000207982	microRNA 548b	0	0	0	0	0	0
ENSG00000207983	microRNA 613	0	0	0	0	0	0
ENSG00000207984	microRNA 513a-2	0	0	0	0	0	0
ENSG00000207991	microRNA 601	0	0	0	0	0	0
ENSG00000207995	microRNA 325	0	0	0	0	0	0
ENSG00000207997	microRNA 644a	0	0	0	0	0	0
ENSG00000208001	microRNA 431	0	0	0	0	0	0
ENSG00000208003	microRNA 549a	0	0	0	0	0	0
ENSG00000208004	microRNA 323b	0	0	0	0	0	0
ENSG00000208018	microRNA 645	0	0	0	0	0	0
ENSG00000208022	microRNA 618	0	0	0	0	0	0
ENSG00000208025	microRNA 591	0	0	0	0	0	0
ENSG00000208027	microRNA 485	0	0	0	0	26.1139	0
ENSG00000208032	microRNA 548a-3	0	0	0	0	0	0
ENSG00000208033	microRNA 609	0	0	0	0	0	0
ENSG00000211520	microRNA 216b	0	0	0	0	0	0
ENSG00000211563	microRNA 3065	0	0	0	0	0	0
ENSG00000211568	microRNA 670	0	0	0	0	0	0
ENSG00000211574	microRNA 770	0	0	0	0	0	0
ENSG00000211579	microRNA 759	0	0	0	0	0	0
ENSG00000211582	microRNA 758	0	0	0	0	4.33253	0
ENSG00000211590	microRNA 802	0	0	0	0	0	0
ENSG00000211591	microRNA 762	0	0	0	0	0	0
ENSG00000211991	microRNA 676	0	0	0	0	0	0
ENSG00000211997	microRNA 708	0	0	0	0	0	0
ENSG00000212017	microRNA 548u	0	0	0	0	0	0
ENSG00000212027	microRNA 374b	0	0	0	0	0	0
ENSG00000212036	microRNA 548ba	0	0	0	0	0	0
ENSG00000212100	microRNA 764	0	0	0	0	0	0
ENSG00000215939	microRNA 873	0	0	0	0	0	0
ENSG00000215943	microRNA 892a	0	0	0	0	0	0
ENSG00000215952	microRNA 921	0	0	0	0	0	0
ENSG00000215957	microRNA 300	0	0	0	0	0	0
ENSG00000215961	microRNA 297	0	0	0	0	0	0
ENSG00000215966	microRNA 876	0	0	0	0	0	0
ENSG00000215991	microRNA 208b	0	0	0	0	0	10.1647
ENSG00000216005	microRNA 888	0	0	0	0	0	0
ENSG00000216031	microRNA 298	0	0	0	0	0	0
ENSG00000216035	microRNA 938	0	0	0	0	0	0
ENSG00000216056	microRNA 891a	0	0	0	0	0	0
ENSG00000216064	microRNA 891b	0	0	0	0	0	0
ENSG00000216069	microRNA 875	0	0	0	0	0	0
ENSG00000216075	microRNA 890	0	0	0	0	0	0
ENSG00000216077	microRNA 887	0	0	0	0	0	0
ENSG00000216098	microRNA 892b	0	0	0	0	0	0
ENSG00000216099	microRNA 889	0	0	0	0	0	0
ENSG00000216135	microRNA 885	0	0	0	0	0	0
ENSG00000216171	microRNA 513c	0	0	0	0	0	0
ENSG00000216191	microRNA 8485	0	0	0	0	0	0
ENSG00000216192	microRNA 920	0	0	0	0	0	0
ENSG00000221025	microRNA 1250	0	0	0	0	0	0
ENSG00000221028	microRNA 1231	0	0	0	0	0	0
ENSG00000221033	microRNA 1272	0	0	0	0	0	0
ENSG00000221036	microRNA 1193	0	0	0	0	0	0
ENSG00000221039	microRNA 1286	0	0	0	0	0	0
ENSG00000221055	microRNA 1302-3	0	0	0	0	0	0
ENSG00000221065	microRNA 1233-2	0	0	0	0	0	0
ENSG00000221091	microRNA 1302-5	0	0	0	0	0	0
ENSG00000221120	microRNA 1224	0	0	0	0	0	0
ENSG00000221176	microRNA 1207	0	0	0	0	0	0
ENSG00000221187	microRNA 548m	0	0	0	0	0	0
ENSG00000221190	microRNA 1184-2	0	0	0	0	0	0
ENSG00000221200	microRNA 1253	0	0	0	0	0	0
ENSG00000221238	microRNA 1285-2	0	0	0	0	0	0
ENSG00000221240	microRNA 1258	0	0	0	0	0	0
ENSG00000221251	microRNA 1263	0	0	0	0	0	0
ENSG00000221261	microRNA 1208	0	0	0	0	0	0
ENSG00000221263	microRNA 548p	0	0	0	0	0	0
ENSG00000221264	microRNA 1284	0	0	0	0	0	0
ENSG00000221269	microRNA 1302-8	0	0	0	0	0	0
ENSG00000221275	microRNA 548i-2	0	0	0	0	0	0
ENSG00000221296	microRNA 548t	0	0	0	0	0	0
ENSG00000221305	microRNA 548i-3	0	0	0	0	0	0
ENSG00000221325	microRNA 1200	0	0	0	0	0	0
ENSG00000221348	microRNA 548f-5	0	0	0	0	0	0
ENSG00000221355	microRNA 1288	0	0	0	0	0	0
ENSG00000221369	microRNA 548g	0	0	0	0	0	0
ENSG00000221371	microRNA 1265	0	0	0	0	0	0
ENSG00000221390	microRNA 1295a	0	0	0	0	0	0
ENSG00000221393	microRNA 1302-6	0	0	0	0	0	0
ENSG00000221410	microRNA 1238	0	0	0	0	0	0
ENSG00000221411	microRNA 1227	0	0	0	4.56712	0	0
ENSG00000221436	microRNA 548f-3	0	0	0	0	0	0
ENSG00000221442	microRNA 548f-4	0	0	0	0	0	0
ENSG00000221445	microRNA 1301	0	0	0	0	0	0
ENSG00000221456	microRNA 1202	0	0	0	0	0	0
ENSG00000221464	microRNA 1271	0	0	0	0	0	0
ENSG00000221466	microRNA 548aj-2	0	0	0	0	0	0
ENSG00000221476	microRNA 1827	0	0	0	0	0	0
ENSG00000221479	microRNA 1251	0	0	0	0	0	0
ENSG00000221494	microRNA 548i-4	0	0	0	0	0	0
ENSG00000221502	microRNA 1245a	0	0	0	0	0	0
ENSG00000221520	microRNA 1285-1	0	0	0	0	0	0
ENSG00000221525	microRNA 1185-1	0	0	0	0	0	0
ENSG00000221533	microRNA 1184-1	0	0	0	0	0	0
ENSG00000221537	microRNA 548h-1	0	0	0	0	0	0
ENSG00000221545	microRNA 1255b-2	0	0	0	0	0	0
ENSG00000221586	microRNA 1261	0	0	0	0	0	0
ENSG00000221594	microRNA 548f-1	0	0	0	0	0	0
ENSG00000221603	microRNA 1184-3	0	0	0	0	0	0
ENSG00000221614	microRNA 1185-2	0	0	0	0	0	0
ENSG00000221616	microRNA 548h-4	0	0	0	0	0	0
ENSG00000221628	microRNA 1302-4	0	0	0	0	0	0
ENSG00000221630	microRNA 1179	0	0	0	0	0	0
ENSG00000221641	microRNA 1268a	0	0	0	0	0	0
ENSG00000221649	microRNA 1233-1	0	0	0	0	0	0
ENSG00000221650	microRNA 1267	0	0	0	0	0	0
ENSG00000221656	microRNA 1225	0	0	0	0	0	0
ENSG00000221662	microRNA 1290	0	0	0	0	4.88798	30.1031
ENSG00000221698	microRNA 548h-3	0	0	0	0	0	0
ENSG00000221703	microRNA 302e	0	0	0	0	0	0
ENSG00000221710	microRNA 1298	0	0	0	0	0	0
ENSG00000221737	microRNA 548i-1	0	0	0	0	0	0
ENSG00000221739	microRNA 1203	0	0	0	0	0	0
ENSG00000221745	microRNA 1197	0	0	0	0	0	0
ENSG00000221753	microRNA 1273a	0	0	0	0	0	0
ENSG00000221754	microRNA 1260a	0	0	0	0	0	0
ENSG00000221768	microRNA 1302-7	0	0	0	0	0	0
ENSG00000221771	microRNA 1205	0	0	0	0	0	0
ENSG00000221782	microRNA 548f-2	0	0	0	0	0	0
ENSG00000221783	microRNA 1183	0	0	0	0	0	0
ENSG00000221788	microRNA 1252	0	0	0	0	0	0
ENSG00000221801	microRNA 548h-2	0	0	0	0	0	0
ENSG00000221808	microRNA 1256	0	0	0	0	0	0
ENSG00000222246	microRNA 1471	0	0	0	0	0	0
ENSG00000222321	microRNA 1912	0	0	0	0	0	0
ENSG00000222715	microRNA 1911	0	0	0	0	0	0
ENSG00000222831	microRNA 1537	0	0	0	0	0	0
ENSG00000222958	microRNA 1913	0	0	0	0	0	0
ENSG00000223109	microRNA 1538	0	0	0	0	0	0
ENSG00000238367	microRNA 2113	0	0	0	0	0	0
ENSG00000238399	microRNA 2053	0	0	0	0	0	0
ENSG00000238517	microRNA 1270	0	0	0	0	0	0
ENSG00000238728	microRNA 1972-1	0	0	0	0	0	0
ENSG00000239118	microRNA 1972-2	0	0	0	0	0	0
ENSG00000252219	microRNA 892c	0	0	0	0	7.4272	0
ENSG00000252454	microRNA 2114	0	0	0	0	0	0
ENSG00000252583	microRNA 514b	0	0	0	0	0	0
ENSG00000252695	microRNA 2276	0	0	0	0	0	0
ENSG00000257381	microRNA 3179-2	0	0	0	0	11.3471	0
ENSG00000263354	microRNA 5011	0	0	0	0	0	0
ENSG00000263361	microRNA 378h	0	0	0	0	0	0
ENSG00000263363	microRNA 5702	0	0	0	0	0	0
ENSG00000263372	microRNA 548ao	0	0	0	0	0	73.3763
ENSG00000263381	microRNA 5584	0	0	0	0	0	0
ENSG00000263389	microRNA 3973	0	0	0	0	0	0
ENSG00000263390	hsa-mir-3119-1	0	0	0	0	0	0
ENSG00000263399	microRNA 3170	0	0	0	0	0	0
ENSG00000263403	microRNA 4673	0	0	0	0	0	0
ENSG00000263407	microRNA 4660	0	0	0	5.43117	0	0
ENSG00000263409	microRNA 4747	0	0	0	0	0	0
ENSG00000263413	microRNA 4538	0	0	0	0	0	0
ENSG00000263414	microRNA 3187	0	0	0	0	0	0
ENSG00000263436	microRNA 3158-1	0	0	0	0	0	0
ENSG00000263445	microRNA 4450	0	0	0	0	0	0
ENSG00000263453	microRNA 4532	0	0	0	0	0	0
ENSG00000263456	microRNA 5189	0	0	0	5.28825	0	0
ENSG00000263458	microRNA 4455	0	0	0	0	0	0
ENSG00000263468	hsa-mir-3130-1	0	0	0	0	0	0
ENSG00000263510	microRNA 4497	0	0	0	0	0	0
ENSG00000263512	microRNA 4311	0	0	0	0	0	0
ENSG00000263515	microRNA 548an	0	0	0	0	0	0
ENSG00000263527	microRNA 4526	0	0	0	0	0	0
ENSG00000263533	microRNA 4463	0	0	0	0	0	0
ENSG00000263540	microRNA 5582	0	0	0	0	0	0
ENSG00000263561	microRNA 4704	0	0	0	0	0	0
ENSG00000263572	microRNA 7853	0	0	0	0	0	0
ENSG00000263573	microRNA 4270	0	0	0	0	0	0
ENSG00000263575	microRNA 4665	0	0	0	0	0	0
ENSG00000263581	microRNA 548x-2	0	0	0	0	0	0
ENSG00000263583	microRNA 4522	0	0	0	0	0	0
ENSG00000263584	microRNA 4480	0	0	0	0	0	0
ENSG00000263593	microRNA 4804	0	0	0	5.50557	0	0
ENSG00000263600	microRNA 3915	0	0	0	0	0	0
ENSG00000263602	microRNA 3185	0	0	0	0	0	0
ENSG00000263615	microRNA 4306	0	0	0	0	0	0
ENSG00000263628	microRNA 3155a	0	0	0	0	0	0
ENSG00000263629	microRNA 5586	0	0	0	0	0	0
ENSG00000263634	microRNA 3919	0	0	0	0	0	0
ENSG00000263641	microRNA 4777	0	0	0	0	0	0
ENSG00000263642	microRNA 4802	0	0	0	0	0	0
ENSG00000263643	microRNA 4515	0	0	0	0	0	0
ENSG00000263649	microRNA 3135b	0	0	0	0	0	0
ENSG00000263652	microRNA 548ax	0	0	0	0	0	0
ENSG00000263670	microRNA 4457	0	0	0	0	0	0
ENSG00000263676	microRNA 4632	0	0	0	0	0	0
ENSG00000263690	microRNA 548d-2	0	0	0	0	0	0
ENSG00000263693	microRNA 3161	0	0	0	0	0	0
ENSG00000263697	microRNA 3621	0	0	0	0	0	0
ENSG00000263705	microRNA 5689	0	0	0	2.57633	0	0
ENSG00000263730	microRNA 3937	0	0	0	0	0	0
ENSG00000263734	microRNA 4643	0	0	0	0	0	0
ENSG00000263735	microRNA 4662b	0	0	0	0	0	0
ENSG00000263741	microRNA 548as	0	0	0	0	0	0
ENSG00000263742	microRNA 3165	0	0	0	0	0	0
ENSG00000263746	microRNA 4277	0	0	0	0	0	0
ENSG00000263750	microRNA 548av	0	0	0	0	0	0
ENSG00000263752	microRNA 3133	0	0	0	0	0	0
ENSG00000263763	microRNA 3686	0	0	0	0	0	0
ENSG00000263783	microRNA 5590	0	0	0	0	0	0
ENSG00000263785	microRNA 3182	0	0	0	0	0	0
ENSG00000263793	microRNA 3115	0	0	0	0	0	0
ENSG00000263795	microRNA 5100	0	0	0	0	0	0
ENSG00000263800	microRNA 5684	0	0	0	0	0	0
ENSG00000263811	microRNA 3675	0	0	0	0	0	0
ENSG00000263813	microRNA 3679	0	0	0	17.7312	2.8034	0
ENSG00000263828	microRNA 4439	0	0	0	0	0	0
ENSG00000263834	microRNA 4635	0	0	0	0	0	0
ENSG00000263838	microRNA 4698	0	0	0	0	0	0
ENSG00000263849	microRNA 4744	0	0	0	0	0	0
ENSG00000263857	microRNA 4729	0	0	0	0	0	0
ENSG00000263858	microRNA 4769	0	0	0	0	0	0
ENSG00000263872	microRNA 4528	0	0	0	0	0	0
ENSG00000263881	microRNA 4436b-2	0	0	0	0	0	0
ENSG00000263885	microRNA 3920	0	0	0	0	0	0
ENSG00000263890	microRNA 4303	0	0	0	0	0	0
ENSG00000263894	microRNA 3925	0	0	0	0	0	0
ENSG00000263897	microRNA 4669	0	0	0	6.48237	0	0
ENSG00000263908	microRNA 3116-1	0	0	0	0	0	0
ENSG00000263909	microRNA 5000	0	0	0	0	0	0
ENSG00000263918	microRNA 3670-1	0	0	0	0	0	0
ENSG00000263926	microRNA 4462	0	0	0	0	0	0
ENSG00000263932	microRNA 4448	0	0	0	0	0	9.10094
ENSG00000263964	microRNA 4509-3	0	0	0	0	0	0
ENSG00000263967	microRNA 4290	0	0	0	0	0	0
ENSG00000263972	microRNA 1587	0	0	0	0	0	0
ENSG00000263973	microRNA 4760	0	0	0	0	0	0
ENSG00000263978	microRNA 4499	0	0	0	0	0	0
ENSG00000263979	microRNA 4672	0	0	0	2.48091	0	0
ENSG00000263981	microRNA 5705	0	0	0	0	0	0
ENSG00000263987	microRNA 5698	0	0	0	2.79102	0	0
ENSG00000264004	microRNA 4717	0	0	0	0	0	0
ENSG00000264005	microRNA 4314	0	0	0	0	0	0
ENSG00000264013	microRNA 3938	0	0	0	0	0	0
ENSG00000264014	microRNA 4253	0	0	0	0	0	0
ENSG00000264024	microRNA 4507	0	0	0	0	0	0
ENSG00000264032	microRNA 4491	0	0	0	0	0	0
ENSG00000264037	microRNA 4472-2	0	0	0	0	0	0
ENSG00000264049	microRNA 4737	0	0	0	0	0	0
ENSG00000264056	microRNA 5685	0	0	0	0	0	0
ENSG00000264060	microRNA 4316	0	0	0	0	0	0
ENSG00000264069	microRNA 3943	0	0	0	0	0	0
ENSG00000264073	microRNA 3199-1	0	0	0	0	0	0
ENSG00000264075	microRNA 4783	0	0	0	0	0	0
ENSG00000264084	microRNA 5688	0	0	0	0	0	0
ENSG00000264089	microRNA 3681	0	0	0	0	0	0
ENSG00000264090	microRNA 4666b	0	0	0	0	0	0
ENSG00000264099	microRNA 4803	0	0	0	0	0	0
ENSG00000264101	microRNA 4689	0	0	0	0	0	0
ENSG00000264105	microRNA 3688-1	0	0	0	0	0	0
ENSG00000264110	microRNA 4300	0	0	0	0	0	0
ENSG00000264119	microRNA 4795	0	0	0	0	0	0
ENSG00000264136	microRNA 3689d-2	0	0	0	0	0	0
ENSG00000264139	microRNA 3667	0	0	0	0	0	0
ENSG00000264158	microRNA 4670	0	0	0	0	10.167	0
ENSG00000264163	microRNA 3689b	0	0	0	0	0	0
ENSG00000264171	microRNA 4305	0	0	0	0	0	0
ENSG00000264200	microRNA 4693	0	0	0	0	0	0
ENSG00000264211	microRNA 4492	0	0	0	0	0	0
ENSG00000264226	microRNA 3168	0	0	0	0	0	0
ENSG00000264233	microRNA 4456	0	0	0	0	0	0
ENSG00000264266	microRNA 4322	0	0	0	0	0	0
ENSG00000264268	microRNA 4767	0	0	0	0	0	0
ENSG00000264274	microRNA 4799	0	0	0	0	0	0
ENSG00000264279	microRNA 4786	0	0	0	0	0	0
ENSG00000264292	microRNA 2467	0	0	0	0	0	0
ENSG00000264295	microRNA 3922	0	0	0	0	0	0
ENSG00000264297	microRNA 4433b	0	0	0	0	0	0
ENSG00000264309	microRNA 4694	0	0	0	0	0	0
ENSG00000264314	microRNA 548at	0	0	0	0	0	0
ENSG00000264319	microRNA 4801	0	0	0	0	0	0
ENSG00000264330	microRNA 5186	0	0	0	0	0	0
ENSG00000264341	microRNA 4417	0	0	0	0	0	0
ENSG00000264342	microRNA 3660	0	0	0	0	0	0
ENSG00000264349	microRNA 4258	0	0	0	0	0	0
ENSG00000264354	microRNA 3134	0	0	0	0	0	0
ENSG00000264357	microRNA 4648	0	0	0	0	0	0
ENSG00000264358	microRNA 3122	0	0	0	0	0	0
ENSG00000264370	microRNA 3125	0	0	0	5.15265	9.77597	0
ENSG00000264371	microRNA 4425	0	0	0	0	0	0
ENSG00000264377	microRNA 4671	0	0	0	0	10.4456	0
ENSG00000264386	microRNA 4513	0	0	0	0	0	0
ENSG00000264387	microRNA 5007	0	0	0	0	0	0
ENSG00000264390	microRNA 4465	0	0	0	8.61229	16.3398	0
ENSG00000264395	microRNA 3193	0	0	0	0	0	0
ENSG00000264399	microRNA 4736	0	0	0	0	0	0
ENSG00000264402	microRNA 548al	0	0	0	0	0	0
ENSG00000264405	microRNA 3913-1	0	0	0	0	0	0
ENSG00000264406	microRNA 548ap	0	0	0	0	0	0
ENSG00000264408	microRNA 4470	0	0	0	0	0	0
ENSG00000264419	microRNA 548ac	0	0	0	4.56712	0	0
ENSG00000264425	microRNA 4653	0	0	0	0	0	0
ENSG00000264426	microRNA 4283-1	0	0	0	0	0	0
ENSG00000264429	microRNA 3183	0	0	0	0	0	0
ENSG00000264468	microRNA 4520-1	0	0	0	0	0	0
ENSG00000264470	microRNA 4794	0	0	0	0	0	0
ENSG00000264474	microRNA 4656	0	0	0	0	0	0
ENSG00000264477	microRNA 5682	0	0	0	0	0	0
ENSG00000264480	microRNA 4714	0	0	0	0	0	0
ENSG00000264482	microRNA 4705	0	0	0	0	0	0
ENSG00000264483	microRNA 5008	0	0	0	0	0	0
ENSG00000264493	microRNA 4298	0	0	0	0	0	0
ENSG00000264494	microRNA 4650-2	0	0	0	0	0	0
ENSG00000264512	microRNA 5692a-2	0	0	0	0	0	0
ENSG00000264525	microRNA 4778	0	0	0	0	0	0
ENSG00000264536	microRNA 5706	0	0	0	0	0	0
ENSG00000264553	microRNA 4257	0	0	0	0	0	0
ENSG00000264559	microRNA 3162	0	0	0	2.45065	0	0
ENSG00000264563	microRNA 4633	0	0	0	0	0	0
ENSG00000264571	microRNA 4529	0	0	0	0	0	0
ENSG00000264572	microRNA 4296	0	0	0	0	0	0
ENSG00000264583	microRNA 4487	0	0	0	0	0	0
ENSG00000264610	microRNA 4685	0	0	0	0	0	0
ENSG00000264614	microRNA 5588	0	0	0	0	0	0
ENSG00000264621	microRNA 5591	0	0	0	0	0	0
ENSG00000264623	microRNA 4796	0	0	0	0	0	0
ENSG00000264633	microRNA 4271	0	0	0	0	0	0
ENSG00000264638	microRNA 3152	0	0	0	0	0	0
ENSG00000264653	microRNA 5194	0	0	0	0	0	0
ENSG00000264657	microRNA 3171	0	0	0	0	0	0
ENSG00000264658	microRNA 4798	0	0	0	0	0	0
ENSG00000264661	microRNA 3200	0	0	0	0	0	0
ENSG00000264675	microRNA 4285	0	0	0	0	0	0
ENSG00000264684	microRNA 4773-1	0	0	0	0	0	0
ENSG00000264698	microRNA 4255	0	0	0	0	0	0
ENSG00000264703	microRNA 4752	0	0	0	0	0	0
ENSG00000264720	microRNA 3117	0	0	0	0	0	0
ENSG00000264722	microRNA 3670-2	0	0	0	0	0	0
ENSG00000264725	microRNA 3129	0	0	0	0	0	0
ENSG00000264732	microRNA 4638	0	0	0	5.91039	0	0
ENSG00000264733	microRNA 4718	0	0	0	0	0	0
ENSG00000264741	microRNA 4505	0	0	0	0	0	0
ENSG00000264744	microRNA 3689c	0	0	0	0	0	0
ENSG00000264747	microRNA 3924	0	0	0	0	0	0
ENSG00000264755	microRNA 3131	0	0	0	0	0	0
ENSG00000264757	microRNA 3198-1	0	0	0	0	0	0
ENSG00000264760	microRNA 3141	0	0	0	0	0	0
ENSG00000264763	microRNA 4295	0	0	0	0	0	0
ENSG00000264764	microRNA 4772	0	0	0	0	0	0
ENSG00000264773	microRNA 4420	0	0	0	0	0	0
ENSG00000264781	microRNA 4537	0	0	0	0	0	0
ENSG00000264792	microRNA 4637	0	0	0	0	0	0
ENSG00000264793	microRNA 4771-1	0	0	0	0	0	0
ENSG00000264800	microRNA 4294	0	0	0	0	0	0
ENSG00000264810	microRNA 4441	0	0	0	0	0	0
ENSG00000264823	microRNA 3154	0	0	0	0	0	0
ENSG00000264824	microRNA 5571	0	0	0	0	0	0
ENSG00000264834	microRNA 1273f	0	0	0	0	0	0
ENSG00000264850	microRNA 4310	0	0	0	0	0	0
ENSG00000264881	microRNA 1273d	0	0	0	0	0	0
ENSG00000264897	microRNA 3921	0	0	0	0	0	0
ENSG00000264901	microRNA 3616	0	0	0	0	0	0
ENSG00000264906	microRNA 4494	0	0	0	0	0	0
ENSG00000264922	microRNA 4540	0	0	0	0	0	0
ENSG00000264934	microRNA 4265	0	0	0	0	3.85114	0
ENSG00000264941	microRNA 4474	0	0	0	0	0	0
ENSG00000264947	microRNA 3181	0	0	0	0	0	0
ENSG00000264961	microRNA 4730	0	0	0	0	0	0
ENSG00000264966	microRNA 5094	0	0	0	0	0	0
ENSG00000264974	microRNA 4789	0	0	0	0	0	0
ENSG00000264975	microRNA 4431	0	0	0	0	0	0
ENSG00000264979	microRNA 4436b-1	0	0	0	0	0	0
ENSG00000264984	microRNA 5691	0	0	0	0	0	0
ENSG00000264986	microRNA 5092	0	0	0	0	0	0
ENSG00000264999	microRNA 5089	0	0	0	0	0	0
ENSG00000265003	microRNA 4780	0	0	0	0	0	0
ENSG00000265005	microRNA 548w	0	0	0	0	0	0
ENSG00000265007	microRNA 4327	0	0	0	0	0	0
ENSG00000265014	microRNA 3160-1	0	0	0	0	0	0
ENSG00000265028	microRNA 4792	0	0	0	0	0	0
ENSG00000265031	microRNA 1273e	0	0	0	0	0	0
ENSG00000265056	microRNA 548s	0	0	0	0	0	0
ENSG00000265057	microRNA 4765	0	0	0	0	0	0
ENSG00000265061	microRNA 4419b	0	0	0	0	0	0
ENSG00000265064	microRNA 4692	0	0	0	0	0	0
ENSG00000265075	microRNA 3622b	0	0	0	0	0	0
ENSG00000265089	microRNA 4655	0	0	0	0	0	0
ENSG00000265092	microRNA 4484	0	0	0	0	0	0
ENSG00000265098	microRNA 4510	0	0	0	0	0	0
ENSG00000265102	microRNA 3942	0	0	0	0	0	0
ENSG00000265110	microRNA 4731	0	0	0	0	0	0
ENSG00000265112	microRNA 3153	0	0	0	0	0	0
ENSG00000265134	microRNA 3190	0	0	0	0	0	0
ENSG00000265135	microRNA 5687	0	0	0	0	0	0
ENSG00000265137	microRNA 3192	0	0	0	0	0	0
ENSG00000265140	microRNA 4301	0	0	0	0	0	0
ENSG00000265160	microRNA 5003	0	0	0	0	0	0
ENSG00000265164	microRNA 2681	0	0	0	0	0	0
ENSG00000265165	microRNA 4307	0	0	0	0	0	0
ENSG00000265172	microRNA 4262	0	0	0	0	0	0
ENSG00000265176	microRNA 3202-1	0	0	0	0	0	0
ENSG00000265180	microRNA 4790	0	0	0	0	0	0
ENSG00000265181	microRNA 4674	0	0	0	0	0	0
ENSG00000265193	microRNA 3923	0	0	0	0	0	0
ENSG00000265195	microRNA 4312	0	0	0	0	0	0
ENSG00000265210	microRNA 4486	0	0	0	0	0	0
ENSG00000265214	microRNA 4283-2	0	0	0	0	0	0
ENSG00000265215	microRNA 4269	0	0	0	0	0	0
ENSG00000265227	microRNA 4699	0	0	0	0	0	0
ENSG00000265237	microRNA 3142	0	0	0	0	0	0
ENSG00000265247	microRNA 4472-1	0	0	0	0	0	0
ENSG00000265251	microRNA 4288	0	0	0	0	0	0
ENSG00000265252	microRNA 3132	0	0	0	0	0	0
ENSG00000265253	microRNA 4446	0	0	0	0	0	0
ENSG00000265258	microRNA 4686	0	0	0	0	0	0
ENSG00000265281	microRNA 3935	0	0	0	0	0	0
ENSG00000265284	microRNA 4770	0	0	0	0	0	0
ENSG00000265291	microRNA 4710	0	0	0	0	0	0
ENSG00000265301	microRNA 548ad	0	0	0	0	0	0
ENSG00000265304	microRNA 3650	0	0	0	0	0	0
ENSG00000265306	microRNA 3195	0	0	0	0	0	0
ENSG00000265321	microRNA 4263	0	0	0	0	0	0
ENSG00000265328	microRNA 548ab	0	0	0	0	0	0
ENSG00000265331	microRNA 4524b	0	0	0	0	0	0
ENSG00000265333	microRNA 3137	0	0	0	0	0	0
ENSG00000265345	microRNA 5188	0	0	0	0	0	0
ENSG00000265347	microRNA 4291	0	0	0	0	0	0
ENSG00000265355	microRNA 3136	0	0	0	0	0	0
ENSG00000265357	microRNA 4493	0	0	0	0	0	0
ENSG00000265368	microRNA 4476	0	0	0	0	0	0
ENSG00000265370	microRNA 4682	0	0	0	0	0	0
ENSG00000265372	microRNA 4675	0	0	0	0	0	0
ENSG00000265375	microRNA 4679-2	0	0	0	0	0	0
ENSG00000265392	microRNA 4252	0	0	0	6.37947	0	0
ENSG00000265407	microRNA 4324	0	0	0	0	0	0
ENSG00000265418	microRNA 4261	0	0	0	0	0	0
ENSG00000265421	microRNA 4459	0	0	0	0	0	0
ENSG00000265422	microRNA 4684	0	0	0	0	0	0
ENSG00000265423	microRNA 4652	0	0	0	0	0	0
ENSG00000265429	microRNA 4782	0	0	0	0	0	0
ENSG00000265432	microRNA 4308	0	0	0	0	0	0
ENSG00000265433	microRNA 4447	0	0	0	0	0	0
ENSG00000265450	microRNA 4502	0	0	0	0	0	0
ENSG00000265452	microRNA 3682	0	0	0	0	0	0
ENSG00000265456	microRNA 3672	0	0	0	0	0	0
ENSG00000265462	microRNA 3680-1	0	0	0	0	0	0
ENSG00000265465	microRNA 4768	0	0	0	0	0	0
ENSG00000265470	microRNA 548aq	0	0	0	0	0	0
ENSG00000265483	microRNA 4443	0	0	0	0	0	0
ENSG00000265503	microRNA 1269b	0	0	0	0	0	0
ENSG00000265507	microRNA 4435-1	0	0	0	5.02384	0	0
ENSG00000265510	microRNA 4436a	0	0	0	0	0	0
ENSG00000265520	microRNA 548v	0	0	0	0	0	0
ENSG00000265526	microRNA 4304	0	0	0	0	0	0
ENSG00000265527	microRNA 5690	0	0	0	0	0	0
ENSG00000265538	microRNA 4421	0	0	0	0	0	0
ENSG00000265558	microRNA 3918	0	0	0	0	0	0
ENSG00000265561	microRNA 1268b	0	0	0	0	0	0
ENSG00000265565	microRNA 3143	0	0	0	3.18974	0	0
ENSG00000265584	microRNA 3978	0	0	0	0	0	0
ENSG00000265595	microRNA 4756	0	0	0	0	0	0
ENSG00000265598	microRNA 5707	0	0	0	0	0	0
ENSG00000265599	microRNA 4471	0	0	0	0	0	0
ENSG00000265606	microRNA 4695	0	0	0	0	0	0
ENSG00000265612	microRNA 4539	0	0	0	0	0	0
ENSG00000265617	microRNA 548ag-2	0	0	0	0	0	0
ENSG00000265623	microRNA 3139	0	0	0	0	0	0
ENSG00000265635	microRNA 3612	0	0	0	0	0	0
ENSG00000265653	microRNA 548ak	0	0	0	0	0	0
ENSG00000265657	microRNA 3151	0	0	0	0	0	0
ENSG00000265669	microRNA 548aj-1	0	0	0	0	0	0
ENSG00000265673	microRNA 4508	0	0	0	0	0	0
ENSG00000265682	microRNA 4267	0	0	0	0	0	0
ENSG00000265691	microRNA 4460	0	0	0	0	0	0
ENSG00000265694	microRNA 4774	0	0	0	0	0	0
ENSG00000265699	microRNA 548ae-2	0	0	0	0	0	0
ENSG00000265719	microRNA 4681	0	0	0	0	0	0
ENSG00000265724	microRNA 4284	0	0	0	0	0	0
ENSG00000265725	microRNA 3144	0	0	0	0	0	0
ENSG00000265734	microRNA 4438	0	0	0	0	0	0
ENSG00000265744	microRNA 4427	0	0	0	0	0	0
ENSG00000265768	microRNA 4506	0	0	0	0	0	0
ENSG00000265776	microRNA 3670-3	0	0	0	0	0	0
ENSG00000265789	microRNA 4330	0	0	0	0	0	0
ENSG00000265806	microRNA 4292	0	0	0	0	0	0
ENSG00000265810	microRNA 3907	0	0	0	0	0	0
ENSG00000265815	microRNA 1273g	0	0	0	0	0	0
ENSG00000265822	microRNA 4422	0	0	0	0	0	0
ENSG00000265828	microRNA 3939	0	0	0	3.79157	0	0
ENSG00000265829	microRNA 548ag-1	0	0	0	0	0	0
ENSG00000265831	microRNA 3123	0	0	0	0	0	0
ENSG00000265841	microRNA 548x	0	0	0	0	0	0
ENSG00000265846	microRNA 4276	0	0	0	0	0	0
ENSG00000265847	microRNA 4287	0	0	0	0	0	0
ENSG00000265848	microRNA 3689d-1	0	0	0	0	0	0
ENSG00000265855	microRNA 4514	0	0	0	0	0	0
ENSG00000265859	microRNA 5704	0	0	0	0	0	0
ENSG00000265861	microRNA 4495	0	0	0	0	0	0
ENSG00000265867	microRNA 4516	0	0	0	0	0	0
ENSG00000265872	microRNA 3689a	0	0	0	0	0	0
ENSG00000265873	microRNA 4289	0	0	0	0	0	0
ENSG00000265874	microRNA 4489	0	0	0	0	0	0
ENSG00000265878	microRNA 3914-1	0	0	0	0	0	0
ENSG00000265879	microRNA 4748	0	0	0	0	0	0
ENSG00000265902	microRNA 4696	0	0	0	0	0	0
ENSG00000265917	microRNA 3685	0	0	0	0	0	0
ENSG00000265919	microRNA 4280	0	0	0	0	0	0
ENSG00000265924	microRNA 5692c-1	0	0	0	0	0	0
ENSG00000265929	microRNA 5195	0	0	0	0	0	0
ENSG00000265932	microRNA 3146	0	0	0	0	2.41306	0
ENSG00000265954	microRNA 4749	0	0	0	0	0	0
ENSG00000265957	microRNA 4319	0	0	0	0	0	0
ENSG00000265965	microRNA 4266	0	0	0	0	0	0
ENSG00000265976	microRNA 4725	0	0	0	0	0	0
ENSG00000265981	microRNA 544b	0	0	0	0	0	0
ENSG00000265986	microRNA 4735	0	0	0	0	0	0
ENSG00000265991	microRNA 4519	0	0	0	0	0	0
ENSG00000265993	microRNA 5694	0	0	0	0	0	0
ENSG00000265996	microRNA 3671	0	0	0	0	0	0
ENSG00000266012	microRNA 4764	0	0	0	0	0	0
ENSG00000266015	microRNA 4309	0	0	0	0	0	0
ENSG00000266016	hsa-mir-548c	0	0	0	0	0	0
ENSG00000266038	microRNA 4659a	0	0	0	0	0	0
ENSG00000266039	microRNA 4509-2	0	0	0	0	0	0
ENSG00000266041	microRNA 4690	0	0	0	0	0	0
ENSG00000266052	microRNA 4500	0	0	0	0	0	0
ENSG00000266063	microRNA 4771-2	0	0	0	0	0	0
ENSG00000266071	microRNA 3617	0	0	0	0	0	0
ENSG00000266072	microRNA 5693	0	0	0	0	0	0
ENSG00000266078	microRNA 4432	0	0	0	0	0	0
ENSG00000266097	microRNA 5192	0	0	0	0	0	0
ENSG00000266099	microRNA 5700	0	0	0	0	0	0
ENSG00000266107	microRNA 4525	0	0	0	0	0	0
ENSG00000266110	microRNA 4423	0	0	0	0	0	0
ENSG00000266133	microRNA 4759	0	0	0	0	0	0
ENSG00000266139	microRNA 4435-2	0	0	0	5.43117	0	0
ENSG00000266140	microRNA 4533	0	0	0	0	0	0
ENSG00000266144	microRNA 4654	0	0	0	0	0	0
ENSG00000266146	microRNA 5190	0	0	0	0	0	0
ENSG00000266148	microRNA 5583-1	0	0	0	0	0	0
ENSG00000266150	microRNA 4711	0	0	0	0	0	0
ENSG00000266151	microRNA 3646	0	0	0	0	0	0
ENSG00000266168	microRNA 3147	0	0	0	0	0	0
ENSG00000266174	microRNA 4666a	0	0	0	0	0	0
ENSG00000266180	microRNA 4282	0	0	0	0	0	0
ENSG00000266188	microRNA 5095	0	0	0	0	0	0
ENSG00000266189	microRNA 3186	0	0	0	0	0	0
ENSG00000266203	microRNA 5585	0	0	0	0	0	0
ENSG00000266204	microRNA 5589	0	0	0	0	0	0
ENSG00000266206	microRNA 3926-1	0	0	0	0	0	0
ENSG00000266215	microRNA 3167	0	0	0	0	0	0
ENSG00000266226	microRNA 4323	0	0	0	0	0	0
ENSG00000266228	microRNA 3611	0	0	0	0	0	0
ENSG00000266240	microRNA 5091	0	0	0	0	0	0
ENSG00000266243	microRNA 4279	0	0	0	0	0	0
ENSG00000266245	microRNA 4644	0	0	0	0	0	0
ENSG00000266255	microRNA 4475	0	0	0	0	0	0
ENSG00000266262	microRNA 4428	0	0	0	0	0	0
ENSG00000266270	microRNA 5096	0	0	0	0	0	0
ENSG00000266276	microRNA 4743	0	0	0	0	0	0
ENSG00000266287	microRNA 3683	0	0	0	0	0	0
ENSG00000266305	microRNA 4518	0	0	0	0	0	0
ENSG00000266307	microRNA 5093	0	0	0	0	0	0
ENSG00000266315	microRNA 4668	0	0	0	0	0	0
ENSG00000266318	microRNA 5692a-1	0	0	0	0	0	0
ENSG00000266321	microRNA 4293	0	0	0	0	0	0
ENSG00000266324	microRNA 4663	0	0	0	0	0	0
ENSG00000266325	microRNA 3665	0	0	0	0	0	0
ENSG00000266327	microRNA 4503	0	0	0	0	0	0
ENSG00000266328	hsa-mir-4536-1	0	0	0	0	0	0
ENSG00000266329	microRNA 4281	0	0	0	0	0	0
ENSG00000266354	microRNA 4776-1	0	0	0	0	0	0
ENSG00000266370	microRNA 3657	0	0	0	0	0	0
ENSG00000266383	microRNA 5002	0	0	0	0	0	0
ENSG00000266392	microRNA 4740	0	0	0	0	0	0
ENSG00000266396	microRNA 4273	0	0	0	0	0	0
ENSG00000266407	microRNA 3157	0	0	0	0	0	0
ENSG00000266415	microRNA 4636	0	0	0	0	0	0
ENSG00000266417	microRNA 4424	0	0	0	0	0	0
ENSG00000266421	microRNA 4451	0	0	0	0	0	0
ENSG00000266423	microRNA 3163	0	0	0	0	0	0
ENSG00000266426	microRNA 4719	0	0	0	0	0	0
ENSG00000266431	microRNA 5580	0	0	0	0	0	0
ENSG00000266436	microRNA 4264	0	0	0	0	0	0
ENSG00000266449	microRNA 3713	0	0	0	0	0	0
ENSG00000266454	microRNA 3179-3	0	0	0	0	11.3471	0
ENSG00000266458	microRNA 4259	0	0	0	0	0	0
ENSG00000266461	microRNA 2392	0	0	0	0	0	0
ENSG00000266463	microRNA 3196	0	0	0	0	0	0
ENSG00000266478	microRNA 5197	0	0	0	0	0	0
ENSG00000266494	microRNA 4641	0	0	0	0	0	0
ENSG00000266502	microRNA 5681a	0	0	0	0	0	0
ENSG00000266508	microRNA 3201	0	0	0	0	0	0
ENSG00000266514	microRNA 3689f	0	0	0	0	0	0
ENSG00000266515	microRNA 4452	0	0	0	0	0	0
ENSG00000266517	microRNA 4715	0	0	0	0	0	0
ENSG00000266518	microRNA 4268	0	0	0	0	0	0
ENSG00000266525	microRNA 4650-1	0	0	0	0	0	0
ENSG00000266530	microRNA 4318	0	0	0	0	0	0
ENSG00000266531	microRNA 4706	0	0	0	0	0	0
ENSG00000266533	microRNA 3619	0	0	0	0	0	0
ENSG00000266555	microRNA 3145	0	0	0	7.35195	0	0
ENSG00000266559	microRNA 4530	0	0	0	0	0	0
ENSG00000266564	microRNA 4418	0	0	0	0	0	0
ENSG00000266570	microRNA 5579	0	0	0	0	0	0
ENSG00000266580	microRNA 4254	0	0	0	0	0	0
ENSG00000266581	microRNA 3166	0	0	0	0	0	0
ENSG00000266582	microRNA 4527	0	0	0	0	0	0
ENSG00000266583	microRNA 4478	0	0	0	0	0	0
ENSG00000266589	microRNA 4512	0	0	0	0	0	0
ENSG00000266593	microRNA 4713	0	0	0	0	0	0
ENSG00000266594	microRNA 4766	0	0	0	0	0	0
ENSG00000266611	microRNA 4703	0	0	0	0	0	0
ENSG00000266619	microRNA 4642	0	0	0	0	0	0
ENSG00000266634	microRNA 3972	0	0	0	0	0	0
ENSG00000266640	microRNA 4754	0	0	0	0	0	0
ENSG00000266643	microRNA 3677	0	0	0	0	0	0
ENSG00000266645	microRNA 4299	0	0	0	0	0	0
ENSG00000266655	microRNA 3908	0	0	0	0	0	0
ENSG00000266663	microRNA 3169	0	0	0	0	0	0
ENSG00000266665	microRNA 4739	0	0	0	0	0	0
ENSG00000266666	microRNA 4325	0	0	0	0	0	0
ENSG00000266668	microRNA 5692c-2	0	0	0	0	0	0
ENSG00000266676	microRNA 4297	0	0	0	0	0	0
ENSG00000266690	microRNA 4274	0	0	0	0	0	0
ENSG00000266698	microRNA 3945	0	0	0	0	0	0
ENSG00000266703	microRNA 4490	0	0	0	0	0	0
ENSG00000266704	microRNA 4498	0	0	0	0	0	0
ENSG00000266705	microRNA 4437	0	0	0	0	0	0
ENSG00000266719	microRNA 4676	0	0	0	0	0	0
ENSG00000266738	microRNA 4757	0	0	0	0	0	0
ENSG00000266745	microRNA 3135a	0	0	0	0	0	0
ENSG00000266756	microRNA 5680	0	0	0	0	0	0
ENSG00000266758	microRNA 3680-2	0	0	0	0	0	0
ENSG00000266760	microRNA 4464	0	0	0	0	0	0
ENSG00000266761	microRNA 3194	0	0	0	0	0	0
ENSG00000266776	microRNA 4646	0	0	0	0	0	0
ENSG00000266782	microRNA 3663	0	0	0	0	0	0
ENSG00000266802	microRNA 4419a	0	0	0	0	0	0
ENSG00000266807	microRNA 548h-5	0	0	0	0	0	0
ENSG00000266808	microRNA 548ae-1	0	0	0	0	0	0
ENSG00000266827	microRNA 3689e	0	0	0	0	0	0
ENSG00000266852	microRNA 4482	0	0	0	0	0	0
ENSG00000266855	microRNA 3910-1	0	0	0	0	0	0
ENSG00000266887	microRNA 4535	0	0	0	0	0	0
ENSG00000266890	microRNA 4634	0	0	0	0	0	0
ENSG00000269782	microRNA 1470	0	0	0	0	0	0
ENSG00000272230	microRNA 3666	0	0	0	0	0	0
ENSG00000272380	microRNA 3976	0	0	0	0	0	11.2616
ENSG00000272543	microRNA 4787	0	0	0	0	0	0
ENSG00000273500	NA	0	0	0	0	0	0
ENSG00000273555	NA	0	0	0	0	0	0
ENSG00000273593	NA	0	0	0	0	0	0
ENSG00000273606	NA	0	0	0	0	0	0
ENSG00000273627	NA	0	0	0	10.3941	0	0
ENSG00000273648	NA	0	0	0	0	0	0
ENSG00000273657	NA	0	0	0	0	0	0
ENSG00000273700	NA	0	0	0	0	0	0
ENSG00000273742	NA	0	0	0	0	0	0
ENSG00000273745	NA	0	0	0	0	0	0
ENSG00000273758	NA	0	0	0	0	0	0
ENSG00000273776	NA	0	0	0	0	0	0
ENSG00000273778	NA	0	0	0	0	0	0
ENSG00000273830	NA	0	0	0	0	0	0
ENSG00000273882	NA	0	0	0	0	0	0
ENSG00000273898	NA	0	0	0	0	0	0
ENSG00000273912	NA	0	0	0	0	0	0
ENSG00000274025	NA	0	0	0	0	0	0
ENSG00000274034	NA	0	0	0	0	0	0
ENSG00000274054	NA	0	0	0	0	0	0
ENSG00000274066	NA	0	0	0	0	8.16992	0
ENSG00000274115	NA	0	0	0	0	0	0
ENSG00000274172	NA	0	0	0	0	0	0
ENSG00000274263	NA	0	0	0	0	0	0
ENSG00000274280	NA	0	0	0	0	0	0
ENSG00000274300	NA	0	0	0	0	0	0
ENSG00000274314	NA	0	0	0	0	0	0
ENSG00000274380	NA	0	0	0	0	0	0
ENSG00000274390	NA	0	0	0	0	0	0
ENSG00000274466	NA	0	0	0	0	0	0
ENSG00000274494	NA	0	0	0	0	0	0
ENSG00000274552	NA	0	0	0	0	0	0
ENSG00000274620	NA	0	0	0	0	0	0
ENSG00000274621	NA	0	0	0	0	0	0
ENSG00000274697	NA	0	0	0	0	0	0
ENSG00000274705	NA	0	0	0	0	0	0
ENSG00000274713	NA	0	0	0	0	0	0
ENSG00000274770	NA	0	0	0	0	0	0
ENSG00000274805	NA	0	0	0	0	0	0
ENSG00000274809	NA	0	0	0	0	0	0
ENSG00000274816	NA	0	0	0	0	0	0
ENSG00000274822	NA	0	0	0	0	0	0
ENSG00000274824	NA	0	0	0	0	0	0
ENSG00000274838	NA	0	0	0	0	0	0
ENSG00000274940	NA	0	0	0	0	0	0
ENSG00000274969	NA	0	0	0	0	0	0
ENSG00000274986	NA	0	0	0	0	0	0
ENSG00000274988	NA	0	0	0	0	7.83417	0
ENSG00000274994	NA	0	0	0	0	0	0
ENSG00000274999	NA	0	0	0	0	0	0
ENSG00000275036	NA	0	0	0	0	0	0
ENSG00000275067	NA	0	0	0	0	0	0
ENSG00000275101	NA	0	0	0	0	0	0
ENSG00000275109	NA	0	0	0	0	0	0
ENSG00000275208	NA	0	0	0	0	3.00207	0
ENSG00000275334	NA	0	0	0	0	0	0
ENSG00000275335	NA	0	0	0	0	0	0
ENSG00000275344	NA	0	0	0	0	0	0
ENSG00000275373	NA	0	0	0	0	0	0
ENSG00000275411	NA	0	0	0	0	0	0
ENSG00000275429	NA	0	0	0	0	0	0
ENSG00000275451	NA	0	0	0	0	0	0
ENSG00000275455	NA	0	0	0	0	0	0
ENSG00000275458	NA	0	0	0	0	0	0
ENSG00000275469	NA	0	0	0	0	0	0
ENSG00000275518	NA	0	0	0	0	0	0
ENSG00000275519	NA	0	0	0	0	0	0
ENSG00000275523	NA	0	0	0	0	0	0
ENSG00000275669	NA	0	0	0	0	0	0
ENSG00000275670	NA	0	0	0	0	0	0
ENSG00000275711	NA	0	0	0	0	0	0
ENSG00000275726	NA	0	0	0	0	0	0
ENSG00000275789	NA	0	0	0	0	0	0
ENSG00000275810	NA	0	0	0	0	0	0
ENSG00000275816	NA	0	0	0	0	0	0
ENSG00000275836	NA	0	0	0	0	0	0
ENSG00000275859	NA	0	0	0	0	0	0
ENSG00000275863	NA	0	0	0	0	0	0
ENSG00000275868	NA	0	0	0	0	0	9.10094
ENSG00000276081	NA	0	0	0	0	0	0
ENSG00000276124	NA	0	0	0	0	0	0
ENSG00000276137	NA	0	0	0	0	0	0
ENSG00000276158	NA	0	0	0	0	0	0
ENSG00000276162	NA	0	0	0	0	0	0
ENSG00000276169	NA	0	0	0	0	0	0
ENSG00000276176	NA	0	0	0	0	0	0
ENSG00000276181	NA	0	0	0	0	0	0
ENSG00000276221	NA	0	0	0	0	0	0
ENSG00000276270	NA	0	0	0	0	0	0
ENSG00000276319	NA	0	0	0	0	0	0
ENSG00000276326	NA	0	0	0	0	0	0
ENSG00000276352	NA	0	0	0	0	0	0
ENSG00000276404	NA	0	0	0	0	0	0
ENSG00000276489	NA	0	0	0	0	0	0
ENSG00000276575	NA	0	0	0	0	0	0
ENSG00000276580	NA	0	0	0	0	0	0
ENSG00000276622	NA	0	0	0	0	0	0
ENSG00000276639	NA	0	0	0	0	0	0
ENSG00000276641	NA	0	0	0	0	0	0
ENSG00000276656	NA	0	0	0	0	0	0
ENSG00000276733	NA	0	0	0	0	0	0
ENSG00000276765	NA	0	0	0	0	0	0
ENSG00000276769	NA	0	0	0	0	0	0
ENSG00000276770	NA	0	0	0	0	0	0
ENSG00000276824	NA	0	0	0	0	0	0
ENSG00000276830	NA	0	0	0	0	0	0
ENSG00000276835	NA	0	0	0	0	0	0
ENSG00000276857	NA	0	0	0	0	0	0
ENSG00000276866	NA	0	0	0	0	0	0
ENSG00000276878	NA	0	0	0	0	0	0
ENSG00000276908	NA	0	0	0	0	0	0
ENSG00000276917	NA	0	0	0	0	0	0
ENSG00000276941	NA	0	0	0	0	0	0
ENSG00000276961	NA	0	0	0	0	0	0
ENSG00000277014	NA	0	0	0	0	11.3471	0
ENSG00000277030	NA	0	0	0	0	0	0
ENSG00000277057	NA	0	0	0	0	0	0
ENSG00000277063	NA	0	0	0	0	0	0
ENSG00000277120	NA	0	0	0	0	0	0
ENSG00000277202	NA	0	0	0	0	0	0
ENSG00000277249	NA	0	0	0	0	0	0
ENSG00000277387	NA	0	0	0	0	0	0
ENSG00000277388	NA	0	0	0	0	0	0
ENSG00000277391	NA	0	0	0	0	0	0
ENSG00000277402	NA	0	0	0	0	0	0
ENSG00000277474	NA	0	0	0	7.051	10.0332	13.7312
ENSG00000277478	NA	0	0	0	0	0	0
ENSG00000277521	NA	0	0	0	0	0	0
ENSG00000277533	NA	0	0	0	0	0	0
ENSG00000277569	NA	0	0	0	0	0	0
ENSG00000277588	NA	0	0	0	0	14.8931	0
ENSG00000277590	NA	0	0	0	0	0	0
ENSG00000277636	NA	0	0	0	0	0	0
ENSG00000277713	NA	0	0	0	0	0	0
ENSG00000277759	NA	0	0	0	0	0	0
ENSG00000277784	NA	0	0	0	1.77835	0	0
ENSG00000277842	NA	0	0	0	0	0	0
ENSG00000277872	NA	0	0	0	9.13425	0	0
ENSG00000277888	NA	0	0	0	0	0	0
ENSG00000277889	NA	0	0	0	0	0	0
ENSG00000277892	NA	0	0	0	0	0	0
ENSG00000277904	NA	0	0	0	0	0	0
ENSG00000277912	NA	0	0	0	0	0	0
ENSG00000277919	NA	0	0	0	0	0	0
ENSG00000277942	NA	0	0	0	0	0	0
ENSG00000278034	NA	0	0	0	0	0	0
ENSG00000278038	NA	0	0	0	0	0	0
ENSG00000278069	NA	0	0	0	0	0	0
ENSG00000278073	NA	0	0	0	0	0	0
ENSG00000278098	NA	0	0	0	0	0	0
ENSG00000278103	NA	0	0	0	0	0	0
ENSG00000278108	NA	0	0	0	0	0	0
ENSG00000278159	NA	0	0	0	0	0	0
ENSG00000278267	NA	0	0	0	0	0	0
ENSG00000278278	NA	0	0	0	0	0	0
ENSG00000278281	NA	0	0	0	0	0	0
ENSG00000278328	NA	0	0	0	0	0	0
ENSG00000278340	NA	0	0	0	0	0	0
ENSG00000278349	NA	0	0	0	0	0	0
ENSG00000278359	NA	0	0	0	0	0	0
ENSG00000278418	NA	0	0	0	5.21957	0	0
ENSG00000278420	NA	0	0	0	0	0	0
ENSG00000278438	NA	0	0	0	0	0	0
ENSG00000278447	NA	0	0	0	0	0	0
ENSG00000278465	NA	0	0	0	0	0	0
ENSG00000278483	NA	0	0	0	0	0	0
ENSG00000278517	NA	0	0	0	0	0	0
ENSG00000278520	NA	0	0	0	0	0	0
ENSG00000278529	NA	0	0	0	0	0	0
ENSG00000278549	NA	0	0	0	0	0	0
ENSG00000278581	NA	0	0	0	0	0	0
ENSG00000278596	NA	0	0	0	0	0	0
ENSG00000278598	NA	0	0	0	0	5.52555	0
ENSG00000278617	NA	0	0	0	0	0	0
ENSG00000278618	NA	0	0	0	0	0	0
ENSG00000278658	NA	0	0	0	0	0	0
ENSG00000278672	NA	0	0	0	0	0	0
ENSG00000278739	NA	0	0	0	0	0	0
ENSG00000278756	NA	0	0	0	0	0	0
ENSG00000278783	NA	0	0	0	0	0	0
ENSG00000278799	NA	0	0	0	0	0	0
ENSG00000278851	NA	0	0	0	0	0	0
ENSG00000283126	NA	0	0	0	0	0	0
ENSG00000283146	NA	0	0	0	0	0	0
ENSG00000283152	NA	0	0	0	0	0	0
ENSG00000283159	NA	0	0	0	0	0	0
ENSG00000283165	NA	0	0	0	0	0	0
ENSG00000283172	NA	0	0	0	0	0	0
ENSG00000283180	NA	0	0	0	0	0	0
ENSG00000283188	NA	0	0	0	0	0	0
ENSG00000283193	NA	0	0	0	0	0	0
ENSG00000283200	NA	0	0	0	0	0	0
ENSG00000283204	NA	0	0	0	0	0	0
ENSG00000283207	NA	0	0	0	0	0	0
ENSG00000283210	NA	0	0	0	0	0	0
ENSG00000283212	NA	0	0	0	0	0	0
ENSG00000283218	NA	0	0	0	0	0	0
ENSG00000283222	NA	0	0	0	0	0	0
ENSG00000283225	NA	0	0	0	0	0	0
ENSG00000283237	NA	0	0	0	0	0	0
ENSG00000283238	NA	0	0	0	0	0	0
ENSG00000283242	NA	0	0	0	0	0	0
ENSG00000283275	NA	0	0	0	0	0	0
ENSG00000283278	NA	0	0	0	0	0	0
ENSG00000283279	NA	0	0	0	15.2237	0	0
ENSG00000283281	NA	0	0	0	0	0	0
ENSG00000283296	NA	0	0	0	0	0	0
ENSG00000283298	NA	0	0	0	0	0	0
ENSG00000283301	NA	0	0	0	0	0	0
ENSG00000283320	NA	0	0	0	0	0	0
ENSG00000283326	NA	0	0	0	0	0	0
ENSG00000283327	NA	0	0	0	0	0	0
ENSG00000283333	NA	0	0	0	0	0	0
ENSG00000283334	NA	0	0	0	0	0	0
ENSG00000283335	NA	0	0	0	0	0	0
ENSG00000283340	NA	0	0	0	0	0	0
ENSG00000283343	NA	0	0	0	0	0	0
ENSG00000283351	NA	0	0	0	0	0	0
ENSG00000283359	NA	0	0	0	0	0	0
ENSG00000283364	NA	0	0	0	0	0	0
ENSG00000283379	NA	0	0	0	0	0	0
ENSG00000283385	NA	0	0	0	0	0	0
ENSG00000283386	NA	0	0	0	0	0	0
ENSG00000283394	NA	0	0	0	0	0	0
ENSG00000283409	NA	0	0	0	0	0	0
ENSG00000283419	NA	0	0	0	0	0	0
ENSG00000283420	NA	0	0	0	0	0	0
ENSG00000283435	NA	0	0	0	0	0	0
ENSG00000283441	NA	0	0	0	0	0	0
ENSG00000283450	NA	0	0	0	0	0	0
ENSG00000283461	NA	0	0	0	0	0	0
ENSG00000283468	NA	0	0	0	0	0	0
ENSG00000283469	NA	0	0	0	0	0	0
ENSG00000283474	NA	0	0	0	0	0	0
ENSG00000283476	NA	0	0	0	0	0	0
ENSG00000283477	NA	0	0	0	0	0	0
ENSG00000283484	NA	0	0	0	0	0	0
ENSG00000283487	NA	0	0	0	0	0	0
ENSG00000283492	NA	0	0	0	0	0	0
ENSG00000283493	NA	0	0	0	0	0	0
ENSG00000283497	NA	0	0	0	0	0	0
ENSG00000283505	NA	0	0	0	0	0	0
ENSG00000283506	NA	0	0	0	0	0	0
ENSG00000283507	NA	0	0	0	0	0	0
ENSG00000283514	NA	0	0	0	0	0	0
ENSG00000283522	NA	0	0	0	0	0	0
ENSG00000283523	NA	0	0	0	0	0	0
ENSG00000283532	NA	0	0	0	0	0	0
ENSG00000283534	NA	0	0	0	0	0	0
ENSG00000283550	NA	0	0	0	0	0	0
ENSG00000283556	NA	0	0	0	0	0	0
ENSG00000283558	NA	0	0	0	0	0	0
ENSG00000283561	NA	0	0	0	0	0	0
ENSG00000283569	NA	0	0	0	0	0	0
ENSG00000283572	NA	0	0	0	0	0	0
ENSG00000283588	NA	0	0	0	0	0	0
ENSG00000283591	NA	0	0	0	0	0	0
ENSG00000283598	NA	0	0	0	0	0	0
ENSG00000283603	NA	0	0	0	0	0	0
ENSG00000283604	NA	0	0	0	0	0	0
ENSG00000283609	NA	0	0	0	0	0	0
ENSG00000283612	NA	0	0	0	0	0	0
ENSG00000283614	NA	0	0	0	0	0	0
ENSG00000283615	NA	0	0	0	0	0	0
ENSG00000283616	NA	0	0	0	0	0	0
ENSG00000283621	NA	0	0	0	0	14.664	0
ENSG00000283622	NA	0	0	0	0	0	0
ENSG00000283634	NA	0	0	0	0	0	0
ENSG00000283637	NA	0	0	0	0	0	0
ENSG00000283639	NA	0	0	0	0	0	0
ENSG00000283645	NA	0	0	0	0	0	0
ENSG00000283656	NA	0	0	0	0	0	0
ENSG00000283664	NA	0	0	0	0	0	0
ENSG00000283665	NA	0	0	0	0	0	0
ENSG00000283672	NA	0	0	0	0	0	0
ENSG00000283673	NA	0	0	0	0	0	0
ENSG00000283676	NA	0	0	0	0	0	0
ENSG00000283677	NA	0	0	0	0	0	0
ENSG00000283678	NA	0	0	0	5.74153	0	0
ENSG00000283682	NA	0	0	0	0	0	0
ENSG00000283688	NA	0	0	0	0	0	0
ENSG00000283690	NA	0	0	0	0	0	0
ENSG00000283694	NA	0	0	0	0	0	0
ENSG00000283699	NA	0	0	0	0	0	0
ENSG00000283704	NA	0	0	0	0	0	0
ENSG00000283710	NA	0	0	0	0	0	0
ENSG00000283712	NA	0	0	0	0	0	0
ENSG00000283717	NA	0	0	0	0	0	0
ENSG00000283724	NA	0	0	0	0	0	0
ENSG00000283726	NA	0	0	0	0	0	0
ENSG00000283728	NA	0	0	0	0	0	0
ENSG00000283744	NA	0	0	0	0	0	0
ENSG00000283749	NA	0	0	0	0	0	0
ENSG00000283759	NA	0	0	0	0	0	0
ENSG00000283768	NA	0	0	0	0	0	0
ENSG00000283772	NA	0	0	0	0	0	0
ENSG00000283775	NA	0	0	0	0	0	0
ENSG00000283788	NA	0	0	0	0	0	0
ENSG00000283789	NA	0	0	0	0	0	0
ENSG00000283792	NA	0	0	0	0	0	0
ENSG00000283793	NA	0	0	0	0	0	0
ENSG00000283796	NA	0	0	0	0	0	0
ENSG00000283798	NA	0	0	0	0	0	0
ENSG00000283801	NA	0	0	0	0	0	0
ENSG00000283805	NA	0	0	0	6.0895	0	0
ENSG00000283818	NA	0	0	0	0	0	0
ENSG00000283821	NA	0	0	0	0	0	0
ENSG00000283822	NA	0	0	0	0	0	0
ENSG00000283840	NA	0	0	0	0	0	0
ENSG00000283842	NA	0	0	0	0	0	0
ENSG00000283844	NA	0	0	0	0	0	0
ENSG00000283848	NA	0	0	0	0	0	0
ENSG00000283853	NA	0	0	0	0	6.5735	0
ENSG00000283857	NA	0	0	0	0	0	0
ENSG00000283858	NA	0	0	0	0	0	0
ENSG00000283874	NA	0	0	0	0	0	0
ENSG00000283876	NA	0	0	0	0	0	0
ENSG00000283880	NA	0	0	0	0	0	0
ENSG00000283885	NA	0	0	0	0	0	0
ENSG00000283888	NA	0	0	0	0	0	16.6528
ENSG00000283894	NA	0	0	0	0	0	0
ENSG00000283921	NA	0	0	0	0	0	0
ENSG00000283923	NA	0	0	0	0	0	0
ENSG00000283928	NA	0	0	0	0	0	0
ENSG00000283931	NA	0	0	0	0	0	0
ENSG00000283935	NA	0	0	0	0	0	0
ENSG00000283941	NA	0	0	0	0	0	0
ENSG00000283950	NA	0	0	0	0	0	0
ENSG00000283969	NA	0	0	0	0	0	0
ENSG00000283971	NA	0	0	0	0	0	0
ENSG00000283998	NA	0	0	0	0	0	0
ENSG00000284000	NA	0	0	0	0	0	0
ENSG00000284005	NA	0	0	0	0	0	0
ENSG00000284011	NA	0	0	0	0	0	0
ENSG00000284012	NA	0	0	0	0	0	0
ENSG00000284015	NA	0	0	0	0	0	0
ENSG00000284020	NA	0	0	0	0	0	0
ENSG00000284028	NA	0	0	0	0	0	0
ENSG00000284031	NA	0	0	0	0	0	0
ENSG00000284034	NA	0	0	0	0	0	0
ENSG00000284035	NA	0	0	0	0	0	0
ENSG00000284047	NA	0	0	0	0	0	0
ENSG00000284049	NA	0	0	0	0	0	0
ENSG00000284054	NA	0	0	0	0	0	0
ENSG00000284055	NA	0	0	0	0	0	0
ENSG00000284059	NA	0	0	0	0	0	0
ENSG00000284062	NA	0	0	0	0	0	0
ENSG00000284067	NA	0	0	0	0	0	0
ENSG00000284081	NA	0	0	0	0	0	0
ENSG00000284082	NA	0	0	0	0	0	0
ENSG00000284085	NA	0	0	0	0	0	0
ENSG00000284087	NA	0	0	0	0	0	0
ENSG00000284094	NA	0	0	0	0	0	0
ENSG00000284108	NA	0	0	0	0	0	0
ENSG00000284114	NA	0	0	0	0	0	0
ENSG00000284117	NA	0	0	0	0	0	0
ENSG00000284121	NA	0	0	0	0	0	0
ENSG00000284122	NA	0	0	0	0	0	0
ENSG00000284125	NA	0	0	0	0	0	0
ENSG00000284134	NA	0	0	0	0	0	0
ENSG00000284139	NA	0	0	0	0	0	0
ENSG00000284140	NA	0	0	0	0	0	0
ENSG00000284142	NA	0	0	0	0	0	0
ENSG00000284143	NA	0	0	0	0	0	0
ENSG00000284146	NA	0	0	0	0	0	0
ENSG00000284147	NA	0	0	0	0	0	0
ENSG00000284148	NA	0	0	0	0	0	0
ENSG00000284149	NA	0	0	0	0	0	0
ENSG00000284158	NA	0	0	0	0	0	0
ENSG00000284162	NA	0	0	0	0	0	0
ENSG00000284172	NA	0	0	0	0	0	0
ENSG00000284173	NA	0	0	0	0	0	0
ENSG00000284175	NA	0	0	0	0	0	0
ENSG00000284176	NA	0	0	0	0	0	0
ENSG00000284180	NA	0	0	0	0	0	0
ENSG00000284184	NA	0	0	0	0	0	0
ENSG00000284185	NA	0	0	0	0	0	0
ENSG00000284193	NA	0	0	0	0	0	0
ENSG00000284197	NA	0	0	0	0	0	0
ENSG00000284200	NA	0	0	0	0	0	0
ENSG00000284202	NA	0	0	0	0	0	0
ENSG00000284229	NA	0	0	0	0	0	0
ENSG00000284239	NA	0	0	0	0	0	0
ENSG00000284247	NA	0	0	0	0	0	0
ENSG00000284251	NA	0	0	0	0	0	0
ENSG00000284256	NA	0	0	0	0	0	0
ENSG00000284258	NA	0	0	0	0	0	0
ENSG00000284259	NA	0	0	0	0	0	0
ENSG00000284261	NA	0	0	0	0	0	0
ENSG00000284265	NA	0	0	0	0	0	0
ENSG00000284266	NA	0	0	0	0	0	0
ENSG00000284268	NA	0	0	0	0	0	0
ENSG00000284269	NA	0	0	0	0	0	0
ENSG00000284272	NA	0	0	0	0	0	0
ENSG00000284276	NA	0	0	0	0	0	0
ENSG00000284277	NA	0	0	0	0	0	0
ENSG00000284280	NA	0	0	0	0	0	0
ENSG00000284286	NA	0	0	0	0	0	0
ENSG00000284305	NA	0	0	0	0	11.3471	0
ENSG00000284310	NA	0	0	0	0	0	0
ENSG00000284311	NA	0	0	0	0	0	0
ENSG00000284321	NA	0	0	0	9.45663	0	0
ENSG00000284324	NA	0	0	0	0	0	0
ENSG00000284332	NA	0	0	0	0	0	0
ENSG00000284334	NA	0	0	0	0	0	0
ENSG00000284343	NA	0	0	0	0	0	0
ENSG00000284344	NA	0	0	0	0	0	0
ENSG00000284351	NA	0	0	0	0	0	0
ENSG00000284360	NA	0	0	0	0	0	0
ENSG00000284361	NA	0	0	0	0	0	0
ENSG00000284364	NA	0	0	0	0	0	0
ENSG00000284368	NA	0	0	0	0	0	0
ENSG00000284370	NA	0	0	0	0	0	0
ENSG00000284385	NA	0	0	0	0	0	0
ENSG00000284388	NA	0	0	0	0	0	0
ENSG00000284394	NA	0	0	0	0	0	0
ENSG00000284399	NA	0	0	0	0	0	0
ENSG00000284402	NA	0	0	0	0	0	0
ENSG00000284411	NA	0	0	0	0	0	0
ENSG00000284412	NA	0	0	0	0	0	0
ENSG00000284424	NA	0	0	0	0	0	0
ENSG00000284433	NA	0	0	0	0	0	0
ENSG00000284435	NA	0	0	0	0	0	0
ENSG00000284440	NA	0	0	0	0	0	0
ENSG00000284459	NA	0	0	0	0	0	0
ENSG00000284463	NA	0	0	0	0	0	0
ENSG00000284473	NA	0	0	0	0	0	0
ENSG00000284482	NA	0	0	0	0	0	0
ENSG00000284488	NA	0	0	0	0	0	0
ENSG00000284489	NA	0	0	0	0	0	0
ENSG00000284498	NA	0	0	0	0	0	0
ENSG00000284503	NA	0	0	0	0	0	0
ENSG00000284518	NA	0	0	0	0	0	0
ENSG00000284525	NA	0	0	0	0	0	0
ENSG00000284532	NA	0	0	0	0	0	0
ENSG00000284535	NA	0	0	0	0	0	0
ENSG00000284541	NA	0	0	0	0	0	0
ENSG00000284542	NA	0	0	0	0	0	0
ENSG00000284547	NA	0	0	0	0	0	0
ENSG00000284550	NA	0	0	0	0	0	0
ENSG00000284557	NA	0	0	0	0	0	0
ENSG00000284565	NA	0	0	0	0	0	0
ENSG00000284568	NA	0	0	0	0	0	0
ENSG00000284574	NA	0	0	0	0	0	0
ENSG00000284575	NA	0	0	0	0	0	0
ENSG00000284584	NA	0	0	0	0	0	0
ENSG00000284594	NA	0	0	0	0	0	0
ENSG00000284596	NA	0	0	0	0	0	0

## Sheet: proteins
BeWo iEV
prot_acc	Description	prot_score
K2C1_HUMAN	Keratin, type II cytoskeletal 1 OS=Homo sapiens GN=KRT1 PE=1 SV=6	5613
K1C10_HUMAN	Keratin, type I cytoskeletal 10 OS=Homo sapiens GN=KRT10 PE=1 SV=6	5378
K22E_HUMAN	Keratin, type II cytoskeletal 2 epidermal OS=Homo sapiens GN=KRT2 PE=1 SV=2	4563
K1C9_HUMAN	Keratin, type I cytoskeletal 9 OS=Homo sapiens GN=KRT9 PE=1 SV=3	11273
K1C14_HUMAN	Keratin, type I cytoskeletal 14 OS=Homo sapiens GN=KRT14 PE=1 SV=4	1319
K1C16_HUMAN	Keratin, type I cytoskeletal 16 OS=Homo sapiens GN=KRT16 PE=1 SV=4	800
K2C5_HUMAN	Keratin, type II cytoskeletal 5 OS=Homo sapiens GN=KRT5 PE=1 SV=3	877
K2C6B_HUMAN	Keratin, type II cytoskeletal 6B OS=Homo sapiens GN=KRT6B PE=1 SV=5	1148
K2C6A_HUMAN	Keratin, type II cytoskeletal 6A OS=Homo sapiens GN=KRT6A PE=1 SV=3	1145
K2C6C_HUMAN	Keratin, type II cytoskeletal 6C OS=Homo sapiens GN=KRT6C PE=1 SV=3	1124
K2C8_HUMAN	Keratin, type II cytoskeletal 8 OS=Homo sapiens GN=KRT8 PE=1 SV=7	628
ALBU_HUMAN	Serum albumin OS=Homo sapiens GN=ALB PE=1 SV=2	1081
FLNB_HUMAN	Filamin-B OS=Homo sapiens GN=FLNB PE=1 SV=2	240
K1C17_HUMAN	Keratin, type I cytoskeletal 17 OS=Homo sapiens GN=KRT17 PE=1 SV=2	513
ACTB_HUMAN	Actin, cytoplasmic 1 OS=Homo sapiens GN=ACTB PE=1 SV=1	1133
K1C19_HUMAN	Keratin, type I cytoskeletal 19 OS=Homo sapiens GN=KRT19 PE=1 SV=4	297
K1C18_HUMAN	Keratin, type I cytoskeletal 18 OS=Homo sapiens GN=KRT18 PE=1 SV=2	250
K2C75_HUMAN	Keratin, type II cytoskeletal 75 OS=Homo sapiens GN=KRT75 PE=1 SV=2	437
K1C13_HUMAN	Keratin, type I cytoskeletal 13 OS=Homo sapiens GN=KRT13 PE=1 SV=4	357
K1C15_HUMAN	Keratin, type I cytoskeletal 15 OS=Homo sapiens GN=KRT15 PE=1 SV=3	216
K2C1B_HUMAN	Keratin, type II cytoskeletal 1b OS=Homo sapiens GN=KRT77 PE=2 SV=3	478
ACTA_HUMAN	Actin, aortic smooth muscle OS=Homo sapiens GN=ACTA2 PE=1 SV=1	667
G3P_HUMAN	Glyceraldehyde-3-phosphate dehydrogenase OS=Homo sapiens GN=GAPDH PE=1 SV=3	333
DESP_HUMAN	Desmoplakin OS=Homo sapiens GN=DSP PE=1 SV=3	175
AT1A1_HUMAN	Sodium/potassium-transporting ATPase subunit alpha-1 OS=Homo sapiens GN=ATP1A1 PE=1 SV=1	155
K2C7_HUMAN	Keratin, type II cytoskeletal 7 OS=Homo sapiens GN=KRT7 PE=1 SV=5	374
K22O_HUMAN	Keratin, type II cytoskeletal 2 oral OS=Homo sapiens GN=KRT76 PE=1 SV=2	332
TBA1B_HUMAN	Tubulin alpha-1B chain OS=Homo sapiens GN=TUBA1B PE=1 SV=1	447
4F2_HUMAN	4F2 cell-surface antigen heavy chain OS=Homo sapiens GN=SLC3A2 PE=1 SV=3	228
HSP7C_HUMAN	Heat shock cognate 71 kDa protein OS=Homo sapiens GN=HSPA8 PE=1 SV=1	187
K2C3_HUMAN	Keratin, type II cytoskeletal 3 OS=Homo sapiens GN=KRT3 PE=1 SV=3	238
TBA1A_HUMAN	Tubulin alpha-1A chain OS=Homo sapiens GN=TUBA1A PE=1 SV=1	352
HS90B_HUMAN	Heat shock protein HSP 90-beta OS=Homo sapiens GN=HSP90AB1 PE=1 SV=4	227
GRP78_HUMAN	78 kDa glucose-regulated protein OS=Homo sapiens GN=HSPA5 PE=1 SV=2	165
HSP72_HUMAN	Heat shock-related 70 kDa protein 2 OS=Homo sapiens GN=HSPA2 PE=1 SV=1	175
MYH9_HUMAN	Myosin-9 OS=Homo sapiens GN=MYH9 PE=1 SV=4	170
AT1A2_HUMAN	Sodium/potassium-transporting ATPase subunit alpha-2 OS=Homo sapiens GN=ATP1A2 PE=1 SV=1	111
PIP_HUMAN	Prolactin-inducible protein OS=Homo sapiens GN=PIP PE=1 SV=1	152
TBB5_HUMAN	Tubulin beta chain OS=Homo sapiens GN=TUBB PE=1 SV=2	143
TBB4B_HUMAN	Tubulin beta-4B chain OS=Homo sapiens GN=TUBB4B PE=1 SV=1	137
ANXA2_HUMAN	Annexin A2 OS=Homo sapiens GN=ANXA2 PE=1 SV=2	132
IQGA1_HUMAN	Ras GTPase-activating-like protein IQGAP1 OS=Homo sapiens GN=IQGAP1 PE=1 SV=1	94
CH60_HUMAN	60 kDa heat shock protein, mitochondrial OS=Homo sapiens GN=HSPD1 PE=1 SV=2	90
K1C28_HUMAN	Keratin, type I cytoskeletal 28 OS=Homo sapiens GN=KRT28 PE=1 SV=2	198
K2C4_HUMAN	Keratin, type II cytoskeletal 4 OS=Homo sapiens GN=KRT4 PE=1 SV=4	339
K2C79_HUMAN	Keratin, type II cytoskeletal 79 OS=Homo sapiens GN=KRT79 PE=1 SV=2	212
POTEE_HUMAN	POTE ankyrin domain family member E OS=Homo sapiens GN=POTEE PE=1 SV=3	372
ACTBL_HUMAN	Beta-actin-like protein 2 OS=Homo sapiens GN=ACTBL2 PE=1 SV=2	286
TBA1C_HUMAN	Tubulin alpha-1C chain OS=Homo sapiens GN=TUBA1C PE=1 SV=1	335
TBA3C_HUMAN	Tubulin alpha-3C/D chain OS=Homo sapiens GN=TUBA3C PE=1 SV=3	208
TBA4A_HUMAN	Tubulin alpha-4A chain OS=Homo sapiens GN=TUBA4A PE=1 SV=1	142
HS90A_HUMAN	Heat shock protein HSP 90-alpha OS=Homo sapiens GN=HSP90AA1 PE=1 SV=5	212
HS71L_HUMAN	Heat shock 70 kDa protein 1-like OS=Homo sapiens GN=HSPA1L PE=1 SV=2	139
FILA2_HUMAN	Filaggrin-2 OS=Homo sapiens GN=FLG2 PE=1 SV=1	152
TBB4A_HUMAN	Tubulin beta-4A chain OS=Homo sapiens GN=TUBB4A PE=1 SV=2	125
TBB2A_HUMAN	Tubulin beta-2A chain OS=Homo sapiens GN=TUBB2A PE=1 SV=1	120
MDHM_HUMAN	Malate dehydrogenase, mitochondrial OS=Homo sapiens GN=MDH2 PE=1 SV=3	138
H4_HUMAN	Histone H4 OS=Homo sapiens GN=HIST1H4A PE=1 SV=2	112
ANXA5_HUMAN	Annexin A5 OS=Homo sapiens GN=ANXA5 PE=1 SV=2	92
ACTN1_HUMAN	Alpha-actinin-1 OS=Homo sapiens GN=ACTN1 PE=1 SV=2	82
ACTN4_HUMAN	Alpha-actinin-4 OS=Homo sapiens GN=ACTN4 PE=1 SV=2	81
IGHG1_HUMAN	Ig gamma-1 chain C region OS=Homo sapiens GN=IGHG1 PE=1 SV=1	68
TPM4_HUMAN	Tropomyosin alpha-4 chain OS=Homo sapiens GN=TPM4 PE=1 SV=3	65
KPYM_HUMAN	Pyruvate kinase PKM OS=Homo sapiens GN=PKM PE=1 SV=4	60
K1C24_HUMAN	Keratin, type I cytoskeletal 24 OS=Homo sapiens GN=KRT24 PE=1 SV=1	245
K1C25_HUMAN	Keratin, type I cytoskeletal 25 OS=Homo sapiens GN=KRT25 PE=1 SV=1	146
K1C12_HUMAN	Keratin, type I cytoskeletal 12 OS=Homo sapiens GN=KRT12 PE=1 SV=1	83
K2C78_HUMAN	Keratin, type II cytoskeletal 78 OS=Homo sapiens GN=KRT78 PE=2 SV=2	128
K2C73_HUMAN	Keratin, type II cytoskeletal 73 OS=Homo sapiens GN=KRT73 PE=1 SV=1	122
POTEF_HUMAN	POTE ankyrin domain family member F OS=Homo sapiens GN=POTEF PE=1 SV=2	288
TBA8_HUMAN	Tubulin alpha-8 chain OS=Homo sapiens GN=TUBA8 PE=1 SV=1	44
HS71A_HUMAN	Heat shock 70 kDa protein 1A OS=Homo sapiens GN=HSPA1A PE=1 SV=1	55
DCD_HUMAN	Dermcidin OS=Homo sapiens GN=DCD PE=1 SV=2	144
TBB6_HUMAN	Tubulin beta-6 chain OS=Homo sapiens GN=TUBB6 PE=1 SV=1	110
TBB8_HUMAN	Tubulin beta-8 chain OS=Homo sapiens GN=TUBB8 PE=1 SV=2	87
TRFE_HUMAN	Serotransferrin OS=Homo sapiens GN=TF PE=1 SV=3	141
BASP1_HUMAN	Brain acid soluble protein 1 OS=Homo sapiens GN=BASP1 PE=1 SV=2	137
AXA2L_HUMAN	Putative annexin A2-like protein OS=Homo sapiens GN=ANXA2P2 PE=5 SV=2	84
CH10_HUMAN	10 kDa heat shock protein, mitochondrial OS=Homo sapiens GN=HSPE1 PE=1 SV=2	129
GTR3_HUMAN	Solute carrier family 2, facilitated glucose transporter member 3 OS=Homo sapiens GN=SLC2A3 PE=2 SV=1	119
EF1A1_HUMAN	Elongation factor 1-alpha 1 OS=Homo sapiens GN=EEF1A1 PE=1 SV=1	108
DSG1_HUMAN	Desmoglein-1 OS=Homo sapiens GN=DSG1 PE=1 SV=2	100
CYTA_HUMAN	Cystatin-A OS=Homo sapiens GN=CSTA PE=1 SV=1	100
ALDOA_HUMAN	Fructose-bisphosphate aldolase A OS=Homo sapiens GN=ALDOA PE=1 SV=2	80
ENOA_HUMAN	Alpha-enolase OS=Homo sapiens GN=ENO1 PE=1 SV=2	74
LDHB_HUMAN	L-lactate dehydrogenase B chain OS=Homo sapiens GN=LDHB PE=1 SV=2	72
IGHG4_HUMAN	Ig gamma-4 chain C region OS=Homo sapiens GN=IGHG4 PE=1 SV=1	50
TPM1_HUMAN	Tropomyosin alpha-1 chain OS=Homo sapiens GN=TPM1 PE=1 SV=2	42
FAS_HUMAN	Fatty acid synthase OS=Homo sapiens GN=FASN PE=1 SV=3	60
ZA2G_HUMAN	Zinc-alpha-2-glycoprotein OS=Homo sapiens GN=AZGP1 PE=1 SV=2	52
TFR1_HUMAN	Transferrin receptor protein 1 OS=Homo sapiens GN=TFRC PE=1 SV=2	52
IGKC_HUMAN	Ig kappa chain C region OS=Homo sapiens GN=IGKC PE=1 SV=1	52
ATPA_HUMAN	ATP synthase subunit alpha, mitochondrial OS=Homo sapiens GN=ATP5A1 PE=1 SV=1	50
HBA_HUMAN	Hemoglobin subunit alpha OS=Homo sapiens GN=HBA1 PE=1 SV=2	49
PLAK_HUMAN	Junction plakoglobin OS=Homo sapiens GN=JUP PE=1 SV=3	48
PDIA3_HUMAN	Protein disulfide-isomerase A3 OS=Homo sapiens GN=PDIA3 PE=1 SV=4	47
SERA_HUMAN	D-3-phosphoglycerate dehydrogenase OS=Homo sapiens GN=PHGDH PE=1 SV=4	46
MYL6_HUMAN	Myosin light polypeptide 6 OS=Homo sapiens GN=MYL6 PE=1 SV=2	45
ARGI1_HUMAN	Arginase-1 OS=Homo sapiens GN=ARG1 PE=1 SV=2	42
ATPB_HUMAN	ATP synthase subunit beta, mitochondrial OS=Homo sapiens GN=ATP5B PE=1 SV=3	42
FSCN1_HUMAN	Fascin OS=Homo sapiens GN=FSCN1 PE=1 SV=3	40
BeWo iEV 2
GRP78_HUMAN	78 kDa glucose-regulated protein OS=Homo sapiens GN=HSPA5 PE=1 SV=2	340
ACTB_HUMAN	Actin, cytoplasmic 1 OS=Homo sapiens GN=ACTB PE=1 SV=1	1955
G3P_HUMAN	Glyceraldehyde-3-phosphate dehydrogenase OS=Homo sapiens GN=GAPDH PE=1 SV=3	843
K2C1_HUMAN	Keratin, type II cytoskeletal 1 OS=Homo sapiens GN=KRT1 PE=1 SV=6	751
TBB5_HUMAN	Tubulin beta chain OS=Homo sapiens GN=TUBB PE=1 SV=2	483
AT1A1_HUMAN	Sodium/potassium-transporting ATPase subunit alpha-1 OS=Homo sapiens GN=ATP1A1 PE=1 SV=1	346
K2C8_HUMAN	Keratin, type II cytoskeletal 8 OS=Homo sapiens GN=KRT8 PE=1 SV=7	464
K1C10_HUMAN	Keratin, type I cytoskeletal 10 OS=Homo sapiens GN=KRT10 PE=1 SV=6	426
MYH9_HUMAN	Myosin-9 OS=Homo sapiens GN=MYH9 PE=1 SV=4	226
FLNB_HUMAN	Filamin-B OS=Homo sapiens GN=FLNB PE=1 SV=2	211
TBB4B_HUMAN	Tubulin beta-4B chain OS=Homo sapiens GN=TUBB4B PE=1 SV=1	242
GTR3_HUMAN	Solute carrier family 2, facilitated glucose transporter member 3 OS=Homo sapiens GN=SLC2A3 PE=2 SV=1	409
K1C18_HUMAN	Keratin, type I cytoskeletal 18 OS=Homo sapiens GN=KRT18 PE=1 SV=2	406
TBA1B_HUMAN	Tubulin alpha-1B chain OS=Homo sapiens GN=TUBA1B PE=1 SV=1	494
TBB3_HUMAN	Tubulin beta-3 chain OS=Homo sapiens GN=TUBB3 PE=1 SV=2	202
TBB2A_HUMAN	Tubulin beta-2A chain OS=Homo sapiens GN=TUBB2A PE=1 SV=1	170
HS90B_HUMAN	Heat shock protein HSP 90-beta OS=Homo sapiens GN=HSP90AB1 PE=1 SV=4	416
K22E_HUMAN	Keratin, type II cytoskeletal 2 epidermal OS=Homo sapiens GN=KRT2 PE=1 SV=2	143
TBB4A_HUMAN	Tubulin beta-4A chain OS=Homo sapiens GN=TUBB4A PE=1 SV=2	170
AT1A3_HUMAN	Sodium/potassium-transporting ATPase subunit alpha-3 OS=Homo sapiens GN=ATP1A3 PE=1 SV=3	199
HSP7C_HUMAN	Heat shock cognate 71 kDa protein OS=Homo sapiens GN=HSPA8 PE=1 SV=1	177
KPYM_HUMAN	Pyruvate kinase PKM OS=Homo sapiens GN=PKM PE=1 SV=4	225
GTR1_HUMAN	Solute carrier family 2, facilitated glucose transporter member 1 OS=Homo sapiens GN=SLC2A1 PE=1 SV=2	198
ANXA2_HUMAN	Annexin A2 OS=Homo sapiens GN=ANXA2 PE=1 SV=2	168
ACTA_HUMAN	Actin, aortic smooth muscle OS=Homo sapiens GN=ACTA2 PE=1 SV=1	511
TBA1A_HUMAN	Tubulin alpha-1A chain OS=Homo sapiens GN=TUBA1A PE=1 SV=1	376
TBA4A_HUMAN	Tubulin alpha-4A chain OS=Homo sapiens GN=TUBA4A PE=1 SV=1	179
HS90A_HUMAN	Heat shock protein HSP 90-alpha OS=Homo sapiens GN=HSP90AA1 PE=1 SV=5	323
GTR14_HUMAN	Solute carrier family 2, facilitated glucose transporter member 14 OS=Homo sapiens GN=SLC2A14 PE=2 SV=1	246
ALBU_HUMAN	Serum albumin OS=Homo sapiens GN=ALB PE=1 SV=2	385
AT1A2_HUMAN	Sodium/potassium-transporting ATPase subunit alpha-2 OS=Homo sapiens GN=ATP1A2 PE=1 SV=1	186
4F2_HUMAN	4F2 cell-surface antigen heavy chain OS=Homo sapiens GN=SLC3A2 PE=1 SV=3	207
K1C9_HUMAN	Keratin, type I cytoskeletal 9 OS=Homo sapiens GN=KRT9 PE=1 SV=3	202
ANXA5_HUMAN	Annexin A5 OS=Homo sapiens GN=ANXA5 PE=1 SV=2	190
CH60_HUMAN	60 kDa heat shock protein, mitochondrial OS=Homo sapiens GN=HSPD1 PE=1 SV=2	119
IF4A1_HUMAN	Eukaryotic initiation factor 4A-I OS=Homo sapiens GN=EIF4A1 PE=1 SV=1	115
ACTBL_HUMAN	Beta-actin-like protein 2 OS=Homo sapiens GN=ACTBL2 PE=1 SV=2	331
TBA1C_HUMAN	Tubulin alpha-1C chain OS=Homo sapiens GN=TUBA1C PE=1 SV=1	358
TBA3C_HUMAN	Tubulin alpha-3C/D chain OS=Homo sapiens GN=TUBA3C PE=1 SV=3	290
EF1A1_HUMAN	Elongation factor 1-alpha 1 OS=Homo sapiens GN=EEF1A1 PE=1 SV=1	349
HSP72_HUMAN	Heat shock-related 70 kDa protein 2 OS=Homo sapiens GN=HSPA2 PE=1 SV=1	130
H4_HUMAN	Histone H4 OS=Homo sapiens GN=HIST1H4A PE=1 SV=2	201
IF4A2_HUMAN	Eukaryotic initiation factor 4A-II OS=Homo sapiens GN=EIF4A2 PE=1 SV=2	99
H2A1B_HUMAN	Histone H2A type 1-B/E OS=Homo sapiens GN=HIST1H2AB PE=1 SV=2	103
ATPB_HUMAN	ATP synthase subunit beta, mitochondrial OS=Homo sapiens GN=ATP5B PE=1 SV=3	97
ATPA_HUMAN	ATP synthase subunit alpha, mitochondrial OS=Homo sapiens GN=ATP5A1 PE=1 SV=1	96
RS3_HUMAN	40S ribosomal protein S3 OS=Homo sapiens GN=RPS3 PE=1 SV=2	61
EF2_HUMAN	Elongation factor 2 OS=Homo sapiens GN=EEF2 PE=1 SV=4	59
TFR1_HUMAN	Transferrin receptor protein 1 OS=Homo sapiens GN=TFRC PE=1 SV=2	52
POTEE_HUMAN	POTE ankyrin domain family member E OS=Homo sapiens GN=POTEE PE=1 SV=3	357
K2C7_HUMAN	Keratin, type II cytoskeletal 7 OS=Homo sapiens GN=KRT7 PE=1 SV=5	199
K2C6B_HUMAN	Keratin, type II cytoskeletal 6B OS=Homo sapiens GN=KRT6B PE=1 SV=5	118
TBA8_HUMAN	Tubulin alpha-8 chain OS=Homo sapiens GN=TUBA8 PE=1 SV=1	74
TBB6_HUMAN	Tubulin beta-6 chain OS=Homo sapiens GN=TUBB6 PE=1 SV=1	62
TBB8_HUMAN	Tubulin beta-8 chain OS=Homo sapiens GN=TUBB8 PE=1 SV=2	57
H90B3_HUMAN	Putative heat shock protein HSP 90-beta-3 OS=Homo sapiens GN=HSP90AB3P PE=5 SV=1	158
K1C19_HUMAN	Keratin, type I cytoskeletal 19 OS=Homo sapiens GN=KRT19 PE=1 SV=4	140
HS71A_HUMAN	Heat shock 70 kDa protein 1A OS=Homo sapiens GN=HSPA1A PE=1 SV=1	78
HS71L_HUMAN	Heat shock 70 kDa protein 1-like OS=Homo sapiens GN=HSPA1L PE=1 SV=2	111
TRFE_HUMAN	Serotransferrin OS=Homo sapiens GN=TF PE=1 SV=3	202
CH10_HUMAN	10 kDa heat shock protein, mitochondrial OS=Homo sapiens GN=HSPE1 PE=1 SV=2	173
AXA2L_HUMAN	Putative annexin A2-like protein OS=Homo sapiens GN=ANXA2P2 PE=5 SV=2	51
ENPL_HUMAN	Endoplasmin OS=Homo sapiens GN=HSP90B1 PE=1 SV=1	141
H2A2A_HUMAN	Histone H2A type 2-A OS=Homo sapiens GN=HIST2H2AA3 PE=1 SV=3	77
H2A2B_HUMAN	Histone H2A type 2-B OS=Homo sapiens GN=HIST2H2AB PE=1 SV=3	51
ENOA_HUMAN	Alpha-enolase OS=Homo sapiens GN=ENO1 PE=1 SV=2	82
1433Z_HUMAN	14-3-3 protein zeta/delta OS=Homo sapiens GN=YWHAZ PE=1 SV=1	81
EZRI_HUMAN	Ezrin OS=Homo sapiens GN=EZR PE=1 SV=4	79
BASI_HUMAN	Basigin OS=Homo sapiens GN=BSG PE=1 SV=2	76
FSCN1_HUMAN	Fascin OS=Homo sapiens GN=FSCN1 PE=1 SV=3	73
LAT1_HUMAN	Large neutral amino acids transporter small subunit 1 OS=Homo sapiens GN=SLC7A5 PE=1 SV=2	66
ACTN1_HUMAN	Alpha-actinin-1 OS=Homo sapiens GN=ACTN1 PE=1 SV=2	64
PPIA_HUMAN	Peptidyl-prolyl cis-trans isomerase A OS=Homo sapiens GN=PPIA PE=1 SV=2	64
PROF1_HUMAN	Profilin-1 OS=Homo sapiens GN=PFN1 PE=1 SV=2	62
TCPB_HUMAN	T-complex protein 1 subunit beta OS=Homo sapiens GN=CCT2 PE=1 SV=4	58
RL7_HUMAN	60S ribosomal protein L7 OS=Homo sapiens GN=RPL7 PE=1 SV=1	56
RAB1A_HUMAN	Ras-related protein Rab-1A OS=Homo sapiens GN=RAB1A PE=1 SV=3	54
FLNA_HUMAN	Filamin-A OS=Homo sapiens GN=FLNA PE=1 SV=4	45
MDHM_HUMAN	Malate dehydrogenase, mitochondrial OS=Homo sapiens GN=MDH2 PE=1 SV=3	43
A2MG_HUMAN	Alpha-2-macroglobulin OS=Homo sapiens GN=A2M PE=1 SV=3	42
ARF1_HUMAN	ADP-ribosylation factor 1 OS=Homo sapiens GN=ARF1 PE=1 SV=2	41
GRP75_HUMAN	Stress-70 protein, mitochondrial OS=Homo sapiens GN=HSPA9 PE=1 SV=2	40
BeWo sEV
ALBU_HUMAN	Serum albumin OS=Homo sapiens GN=ALB PE=1 SV=2	255
ACTB_HUMAN	Actin, cytoplasmic 1 OS=Homo sapiens GN=ACTB PE=1 SV=1	216
K1C10_HUMAN	Keratin, type I cytoskeletal 10 OS=Homo sapiens GN=KRT10 PE=1 SV=6	207
K2C1_HUMAN	Keratin, type II cytoskeletal 1 OS=Homo sapiens GN=KRT1 PE=1 SV=6	203
H2B1C_HUMAN	Histone H2B type 1-C OS=Homo sapiens GN=HIST1H2BC PE=1 SV=2	190
CO3_HUMAN	Complement C3 OS=Homo sapiens GN=C3 PE=1 SV=2	183
K1C9_HUMAN	Keratin, type I cytoskeletal 9 OS=Homo sapiens GN=KRT9 PE=1 SV=3	177
FIBB_HUMAN	Fibrinogen beta chain OS=Homo sapiens GN=FGB PE=1 SV=2	169
K22E_HUMAN	Keratin, type II cytoskeletal 2 epidermal OS=Homo sapiens GN=KRT2 PE=1 SV=2	157
H4_HUMAN	Histone H4 OS=Homo sapiens GN=HIST1H4A PE=1 SV=2	141
GELS_HUMAN	Gelsolin OS=Homo sapiens GN=GSN PE=1 SV=1	109
A2MG_HUMAN	Alpha-2-macroglobulin OS=Homo sapiens GN=A2M PE=1 SV=3	316
PEDF_HUMAN	Pigment epithelium-derived factor OS=Homo sapiens GN=SERPINF1 PE=1 SV=4	366
HBA_HUMAN	Hemoglobin subunit alpha OS=Homo sapiens GN=HBA1 PE=1 SV=2	295
ITIH2_HUMAN	Inter-alpha-trypsin inhibitor heavy chain H2 OS=Homo sapiens GN=ITIH2 PE=1 SV=2	137
TSP1_HUMAN	Thrombospondin-1 OS=Homo sapiens GN=THBS1 PE=1 SV=2	283
TBB1_HUMAN	Tubulin beta-1 chain OS=Homo sapiens GN=TUBB1 PE=1 SV=1	243
TBB5_HUMAN	Tubulin beta chain OS=Homo sapiens GN=TUBB PE=1 SV=2	734
CO6A1_HUMAN	Collagen alpha-1(VI) chain OS=Homo sapiens GN=COL6A1 PE=1 SV=3	726
FETUA_HUMAN	Alpha-2-HS-glycoprotein OS=Homo sapiens GN=AHSG PE=1 SV=1	657
VTNC_HUMAN	Vitronectin OS=Homo sapiens GN=VTN PE=1 SV=1	649
TBA1C_HUMAN	Tubulin alpha-1C chain OS=Homo sapiens GN=TUBA1C PE=1 SV=1	604
A1AG1_HUMAN	Alpha-1-acid glycoprotein 2 OS=Homo sapiens GN=ORM2 PE=1 SV=2	555
TRFE_HUMAN	Serotransferrin OS=Homo sapiens GN=TF PE=1 SV=3	365
H2A1H_HUMAN	Histone H2A type 1-H OS=Homo sapiens GN=HIST1H2AH PE=1 SV=2	168
H33_HUMAN	Histone H3.3 OS=Homo sapiens GN=H3F3A PE=1 SV=4	795
FINC_HUMAN	Fibronectin OS=Homo sapiens GN=FN1 PE=1 SV=4	242
TRFL_HUMAN	Lactotransferrin OS=Homo sapiens GN=LTF PE=1 SV=6	170
GTR3_HUMAN	Solute carrier family 2, facilitated glucose transporter member 3 OS=Homo sapiens GN=SLC2A3 PE=2 SV=1	75
FIBA_HUMAN	Fibrinogen alpha chain OS=Homo sapiens GN=FGA PE=1 SV=2	75
G3P_HUMAN	Glyceraldehyde-3-phosphate dehydrogenase OS=Homo sapiens GN=GAPDH PE=1 SV=3	56
